# Supplementary material for: Tissue-Specific Variations in Transcription Factors Elucidate Complex Immune System Regulation
Source: Genes (Basel). 2022 May 23;13(5):929. doi: 10.3390/genes13050929 (PMC9140347; doi:10.3390/genes13050929)
Supplement: Supplementary file 1 [file genes-13-00929-s001.zip]

Archive with 1 entries (1 files):
- genes-1670381-supplementary.xlsx
