# Supplementary material for: Tissue-Specific Variations in Transcription Factors Elucidate Complex Immune System Regulation
Source: Genes (Basel). 2022 May 23;13(5):929. doi: 10.3390/genes13050929 (PMC9140347; doi:10.3390/genes13050929)
Supplement: Supplementary file 1 [file genes-13-00929-s001.zip › genes-1670381-supplementary.xlsx]

## Sheet: Table S1
Table S1: Hit genes and their corresponding R2 performance for the skeletal muscle and whole-blood TF-expression and TF-binding models.
Model	Tissue	Gene	Model R2	PrediXcan R2
TF-Expression	Muscle	CASP7	0.184671	0.304083
TF-Expression	Muscle	CLEC12A	0.0128186	0.553731
TF-Expression	Muscle	ABO	0.0223124	0.401498
TF-Expression	Muscle	SULT1C2	0.00948856	0.510449
TF-Expression	Muscle	HLA-DRB5	0.0630193	0.686588
TF-Expression	Muscle	PRPH2	0.0408031	0.263088
TF-Expression	Muscle	CHL1	0.0402239	0.209216
TF-Expression	Muscle	CDA	0.0157537	0.20687
TF-Expression	Muscle	UBXN6	0.0688253	0.281305
TF-Expression	Muscle	HLA-DMA	0.236708	0.276834
TF-Expression	Muscle	IDH3B	0.0715743	0.185891
TF-Expression	Muscle	SPOCK2	0.0761968	0.170525
TF-Expression	Muscle	ANKRD26	0.0490406	0.179873
TF-Expression	Muscle	GSDMC	0.0194276	0.180328
TF-Expression	Muscle	IKBIP	0.0644294	0.158689
TF-Expression	Muscle	GAA	0.0462158	0.188027
TF-Expression	Muscle	PARP15	0.062026	0.162032
TF-Expression	Muscle	HLA-DRB1	0.162035	0.159966
TF-Expression	Muscle	OGDHL	0.0386091	0.150089
TF-Expression	Muscle	NOTCH4	0.253153	0.191686
TF-Expression	Muscle	NTF4	0.0354578	0.158166
TF-Expression	Muscle	TRIM5	0.0256897	0.122562
TF-Expression	Muscle	SYN2	0.0483996	0.140039
TF-Expression	Muscle	CTSS	0.169277	0.138524
TF-Expression	Muscle	MCC	0.071289	0.122352
TF-Expression	Muscle	OR51E1	0.00776512	0.135622
TF-Expression	Muscle	FAM110D	0.0490567	0.133057
TF-Expression	Muscle	PLEKHM1	0.0484151	0.125086
TF-Expression	Muscle	PKP1	0.0492986	0.114323
TF-Expression	Muscle	FCER2	0.0821661	0.102164
TF-Expression	Muscle	CATSPERB	0.0105349	0.1114
TF-Expression	Muscle	CYP4B1	0.0300744	0.102499
TF-Expression	Muscle	PHOSPHO2	0.0659571	0.100237
TF-Expression	Muscle	MS4A7	0.141819	0.115611
TF-Expression	Muscle	ASNS	0.0404314	0.0823466
TF-Expression	Muscle	LYZ	0.136491	0.0846625
TF-Expression	Muscle	PSD4	0.0762801	0.0895325
TF-Expression	Muscle	PLD2	0.0302376	0.0967242
TF-Expression	Muscle	ATP6V1C2	0.0193419	0.0967769
TF-Expression	Muscle	BHMT	0.0176096	0.0815061
TF-Expression	Muscle	CD52	0.0620815	0.098803
TF-Expression	Muscle	ARL6IP1	0.134539	0.0826002
TF-Expression	Muscle	ARC	0.0163485	0.0851231
TF-Expression	Muscle	HLA-DRA	0.269157	0.0897017
TF-Expression	Muscle	METTL6	0.043213	0.0987747
TF-Expression	Muscle	SNHG15	0.0376339	0.0801624
TF-Expression	Muscle	HLA-B	0.138586	0.0982767
TF-Expression	Muscle	CYTH4	0.254925	0.0705378
TF-Expression	Muscle	ACP5	0.147569	0.0753754
TF-Expression	Muscle	CBR4	0.0495502	0.0744581
TF-Expression	Muscle	CLIC6	0.0190718	0.0719039
TF-Expression	Muscle	SCIMP	0.0696352	0.0718971
TF-Expression	Muscle	ITGA2	0.0280316	0.0760756
TF-Expression	Muscle	GPR27	0.0442732	0.0763171
TF-Expression	Muscle	RNF213	0.110771	0.0779495
TF-Expression	Muscle	GJB5	0.027363	0.0798974
TF-Expression	Muscle	APCDD1L	0.013043	0.0723849
TF-Expression	Muscle	DNAH10OS	0.0159727	0.0792302
TF-Expression	Muscle	CCDC88C	0.0855957	0.0624054
TF-Expression	Muscle	OSBPL3	0.0698831	0.0668063
TF-Expression	Muscle	CHGB	0.0473533	0.0687225
TF-Expression	Muscle	RNF24	0.0380627	0.0633555
TF-Expression	Muscle	TNFRSF10A	0.0983454	0.0609494
TF-Expression	Muscle	PAIP2B	0.0631344	0.0619804
TF-Expression	Muscle	TMEM123	0.0584184	0.0612899
TF-Expression	Muscle	ABHD6	0.0378483	0.0666837
TF-Expression	Muscle	GJB2	0.056919	0.0645634
TF-Expression	Muscle	METTL17	0.0876117	0.0601178
TF-Expression	Muscle	TMEM99	0.0333747	0.0699341
TF-Expression	Muscle	PKP3	0.0827765	0.0685483
TF-Expression	Muscle	PSMB9	0.139117	0.0632958
TF-Expression	Muscle	POU1F1	0.861562	0.0589554
TF-Expression	Muscle	GPR137B	0.0359322	0.0539512
TF-Expression	Muscle	PLLP	0.0309392	0.0537929
TF-Expression	Muscle	PPP2R1A	0.1762	0.0541991
TF-Expression	Muscle	NFKB1	0.798767	0.054842
TF-Expression	Muscle	GNAI1	0.0801907	0.0575211
TF-Expression	Muscle	ATP6V1E1	0.1028	0.058961
TF-Expression	Muscle	SLC2A5	0.0363981	0.0581648
TF-Expression	Muscle	PADI4	0.0393326	0.0556681
TF-Expression	Muscle	EIF3F	0.130609	0.051593
TF-Expression	Muscle	SRGAP1	0.0315643	0.058172
TF-Expression	Muscle	CSNK2B	0.265672	0.0550639
TF-Expression	Muscle	GPIHBP1	0.0833631	0.0550885
TF-Expression	Muscle	MIER2	0.112087	0.0497564
TF-Expression	Muscle	VNN2	0.0980397	0.0430388
TF-Expression	Muscle	LY86	0.094237	0.0439809
TF-Expression	Muscle	PTCH2	0.0574064	0.0406695
TF-Expression	Muscle	RPLP1	0.139015	0.042487
TF-Expression	Muscle	UACA	0.0756876	0.0463781
TF-Expression	Muscle	PLCB2	0.162538	0.0403507
TF-Expression	Muscle	GCSH	0.125122	0.0482843
TF-Expression	Muscle	FLG	0.0126237	0.0481456
TF-Expression	Muscle	C16orf89	0.00772258	0.0429507
TF-Expression	Muscle	NBEAL2	0.130945	0.0412671
TF-Expression	Muscle	PCBD1	0.0266104	0.0495864
TF-Expression	Muscle	AKIP1	0.0225885	0.0438316
TF-Expression	Muscle	PRR15L	0.0165211	0.0414846
TF-Expression	Muscle	LRRC25	0.0822183	0.0413993
TF-Expression	Muscle	HCLS1	0.162557	0.0484202
TF-Expression	Muscle	SIRPB2	0.182273	0.040086
TF-Expression	Muscle	R3HDM4	0.019396	0.0433081
TF-Expression	Muscle	HLA-DPB1	0.230656	0.0468832
TF-Expression	Muscle	FGR	0.0658143	0.0337428
TF-Expression	Muscle	MCM2	0.285029	0.0341648
TF-Expression	Muscle	ATP2A3	0.0672164	0.0320782
TF-Expression	Muscle	PIBF1	0.0268549	0.0326747
TF-Expression	Muscle	DSP	0.0918261	0.0378246
TF-Expression	Muscle	TM9SF1	0.0434571	0.030342
TF-Expression	Muscle	EEF1A2	0.040448	0.0313052
TF-Expression	Muscle	IL21R	0.035238	0.0313821
TF-Expression	Muscle	COMMD9	0.0844225	0.0376749
TF-Expression	Muscle	VNN1	0.103075	0.032278
TF-Expression	Muscle	HDLBP	0.171214	0.0367794
TF-Expression	Muscle	NCF2	0.261621	0.0326461
TF-Expression	Muscle	CDC20	0.108893	0.0301599
TF-Expression	Muscle	GIMAP4	0.0415256	0.036658
TF-Expression	Muscle	AOAH	0.135273	0.0303589
TF-Expression	Muscle	TLR2	0.228705	0.0321586
TF-Expression	Muscle	FXYD6	0.0605619	0.0352436
TF-Expression	Muscle	SLC38A4	0.0351884	0.0304657
TF-Expression	Muscle	ITGAX	0.20005	0.0340821
TF-Expression	Muscle	MYO1F	0.331927	0.0302367
TF-Expression	Muscle	ABL2	0.110633	0.0309134
TF-Expression	Muscle	DOK3	0.164849	0.0372566
TF-Expression	Muscle	THRSP	0.0540062	0.0311533
TF-Expression	Muscle	S100A9	0.0981711	0.0305577
TF-Expression	Muscle	SYK	0.294626	0.0311064
TF-Expression	Muscle	RNASE7	0.0538819	0.0346834
TF-Expression	Muscle	LRRC8C	0.105402	0.030604
TF-Expression	Muscle	MSRA	0.104675	0.0393742
TF-Expression	Muscle	KCNA2	0.0523047	0.0364009
TF-Expression	Muscle	HLA-DOA	0.150649	0.0333744
TF-Expression	Muscle	HLA-F	0.107279	0.0351432
TF-Expression	Muscle	LYN	0.154041	0.0360268
TF-Expression	Muscle	IKBKE	0.0832316	0.0372728
TF-Expression	Muscle	IFI35	0.100948	0.0278455
TF-Expression	Muscle	HACE1	0.0849809	0.0299398
TF-Expression	Muscle	UNC93B1	0.0846845	0.0270672
TF-Expression	Muscle	NR5A2	0.748304	0.0251608
TF-Expression	Muscle	ARHGAP9	0.216031	0.027072
TF-Expression	Muscle	CLPP	0.055274	0.029073
TF-Expression	Muscle	CNPY3	0.0527858	0.0278119
TF-Expression	Muscle	LAPTM5	0.350218	0.0287426
TF-Expression	Muscle	CCDC68	0.0783792	0.0270961
TF-Expression	Muscle	TCAP	0.0746932	0.0291283
TF-Expression	Muscle	EPHB4	0.101427	0.027352
TF-Expression	Muscle	CEACAM21	0.01008	0.0230225
TF-Expression	Muscle	RNASET2	0.139834	0.0218425
TF-Expression	Muscle	FAM160A2	0.0770449	0.0235891
TF-Expression	Muscle	CCDC113	0.0598844	0.0226831
TF-Expression	Muscle	KRT23	0.0339563	0.0220213
TF-Expression	Muscle	PHACTR2	0.101019	0.0233047
TF-Expression	Muscle	ECT2	0.0816237	0.0236948
TF-Expression	Muscle	IRF5	0.209856	0.0221449
TF-Expression	Muscle	BST2	0.102829	0.0242366
TF-Expression	Muscle	LY96	0.0249888	0.0205236
TF-Expression	Muscle	NCF1	0.128504	0.0200686
TF-Expression	Muscle	VCAM1	0.0967819	0.0246368
TF-Expression	Muscle	IGSF8	0.0420459	0.0210615
TF-Expression	Muscle	SHROOM1	0.037079	0.0218185
TF-Expression	Muscle	GALNT10	0.0658032	0.022721
TF-Expression	Muscle	TAP1	0.308723	0.0248913
TF-Expression	Muscle	GPR160	0.0686513	0.0216548
TF-Expression	Muscle	GPBAR1	0.0178547	0.020246
TF-Expression	Muscle	FAM181B	0.0357419	0.0240424
TF-Expression	Muscle	TMEM30B	0.0444466	0.0209458
TF-Expression	Muscle	CLEC4G	0.0696201	0.0205611
TF-Expression	Muscle	APOBR	0.161738	0.0222088
TF-Expression	Muscle	GIMAP1	0.042225	0.0235916
TF-Expression	Muscle	LILRA2	0.14172	0.0224306
TF-Expression	Muscle	HLA-DMB	0.207599	0.0206028
TF-Expression	Muscle	RAB7B	0.0120048	0.0229071
TF-Expression	Muscle	SLC11A1	0.106806	0.0197852
TF-Expression	Muscle	MSR1	0.157557	0.0159508
TF-Expression	Muscle	EVC	0.04374	0.0157097
TF-Expression	Muscle	CETP	0.0880694	0.0151619
TF-Expression	Muscle	FXYD3	0.065945	0.0152194
TF-Expression	Muscle	GMIP	0.153336	0.0164933
TF-Expression	Muscle	NCF4	0.265985	0.0176682
TF-Expression	Muscle	MYBL2	0.899794	0.0153032
TF-Expression	Muscle	P2RX1	0.0315097	0.0178116
TF-Expression	Muscle	BMP8B	0.085983	0.019841
TF-Expression	Muscle	RPN2	0.0615	0.0162636
TF-Expression	Muscle	IFIT3	0.106137	0.0158985
TF-Expression	Muscle	RAMP3	0.0474855	0.0172764
TF-Expression	Muscle	NCKAP1L	0.278693	0.0188554
TF-Expression	Muscle	LIF	0.0688052	0.0186003
TF-Expression	Muscle	RTP4	0.0136675	0.0182496
TF-Expression	Muscle	ANXA3	0.138127	0.0192208
TF-Expression	Muscle	ZNF750	0.0871385	0.0194773
TF-Expression	Muscle	PLAC8	0.0506665	0.0154806
TF-Expression	Muscle	FAM124A	0.0422273	0.0179035
TF-Expression	Muscle	FBXW5	0.108121	0.0152489
TF-Expression	Muscle	CCDC88B	0.152214	0.0152962
TF-Expression	Muscle	RNASE2	0.0855296	0.0168956
TF-Expression	Muscle	RNASE6	0.177372	0.0167359
TF-Expression	Muscle	CALML5	0.060593	0.0163159
TF-Expression	Muscle	UBA7	0.0547113	0.0185382
TF-Expression	Muscle	ARHGAP30	0.291916	0.0156664
TF-Expression	Muscle	CLDN4	0.0799738	0.0184097
TF-Expression	Muscle	MPEG1	0.21847	0.0181674
TF-Expression	Muscle	DCLRE1A	0.0890965	0.0178121
TF-Expression	Muscle	MEF2A	0.578745	0.0117119
TF-Expression	Muscle	SPTB	0.0488371	0.0121868
TF-Expression	Muscle	ZFYVE26	0.087224	0.0131131
TF-Expression	Muscle	FCGR2B	0.163327	0.0132964
TF-Expression	Muscle	PVALB	0.0421212	0.0113895
TF-Expression	Muscle	CD37	0.219396	0.012568
TF-Expression	Muscle	TSPAN14	0.056696	0.0113752
TF-Expression	Muscle	CTSC	0.0611155	0.0141762
TF-Expression	Muscle	ACRBP	0.0120677	0.0102302
TF-Expression	Muscle	RASGRF2	0.0234193	0.0110889
TF-Expression	Muscle	CLIP4	0.0355423	0.0147909
TF-Expression	Muscle	NPAS1	0.0106327	0.011413
TF-Expression	Muscle	HAVCR2	0.0213468	0.0112881
TF-Expression	Muscle	DTX1	0.0435414	0.0134141
TF-Expression	Muscle	RDX	0.0987793	0.0132507
TF-Expression	Muscle	ACKR3	0.0337999	0.0102899
TF-Expression	Muscle	ST8SIA6	0.0590655	0.0139067
TF-Expression	Muscle	MS4A2	0.0248369	0.0128465
TF-Expression	Muscle	SRFBP1	0.0397001	0.0142486
TF-Expression	Muscle	TSPAN18	0.0655737	0.0104651
TF-Expression	Muscle	NAE1	0.0510366	0.0144776
TF-Expression	Muscle	IER2	0.254064	0.0101682
TF-Expression	Muscle	C1QTNF7	0.112702	0.01377
TF-Expression	Muscle	GNGT2	0.0343943	0.0105526
TF-Expression	Muscle	SNX20	0.138104	0.0105515
TF-Expression	Muscle	FABP4	0.229346	0.0123915
TF-Expression	Muscle	EMB	0.272573	0.0127405
TF-Expression	Muscle	CDC42BPG	0.0187468	0.0115767
TF-Expression	Muscle	PTGER4	0.0789151	0.0142786
TF-Expression	Muscle	PDIK1L	0.0406104	0.0130927
TF-Expression	Muscle	ALG10B	0.0466804	0.0137923
TF-Expression	Muscle	CYP8B1	0.0364035	0.010076
TF-Expression	Muscle	ADIPOQ	0.0546415	0.0124208
TF-Expression	Muscle	F5	0.0187625	0.0122307
TF-Expression	Muscle	HSPA1B	0.0605617	0.0129493
TF-Expression	Muscle	AIF1	0.220319	0.010966
TF-Expression	Muscle	LST1	0.171886	0.012997
TF-Expression	Muscle	MUSTN1	0.0354873	0.0145369
TF-Expression	Muscle	ICAM3	0.0599226	0.00928058
TF-Expression	Muscle	PTPRC	0.23483	0.00649142
TF-Expression	Muscle	HIF1A	0.809891	0.00675419
TF-Expression	Muscle	BMP7	0.146069	0.00813008
TF-Expression	Muscle	FAM83D	0.0305529	0.00960845
TF-Expression	Muscle	TNFSF13B	0.0331004	0.00770729
TF-Expression	Muscle	MRPS31	0.0258589	0.005992
TF-Expression	Muscle	CD33	0.148602	0.00721115
TF-Expression	Muscle	ASPN	0.0212299	0.00825811
TF-Expression	Muscle	TBC1D9	0.0839458	0.00691842
TF-Expression	Muscle	BCHE	0.02368	0.0071109
TF-Expression	Muscle	CCT4	0.0799107	0.00515494
TF-Expression	Muscle	PCYOX1	0.0473288	0.00736975
TF-Expression	Muscle	SNAI1	0.8253	0.00830969
TF-Expression	Muscle	CDC42EP1	0.0813459	0.00839634
TF-Expression	Muscle	CD68	0.106624	0.00713843
TF-Expression	Muscle	EMILIN2	0.15454	0.00672384
TF-Expression	Muscle	RAB11FIP5	0.0924969	0.00753515
TF-Expression	Muscle	CXCL9	0.0635232	0.00777433
TF-Expression	Muscle	RB1	0.807503	0.00574484
TF-Expression	Muscle	EMP3	0.107509	0.00835085
TF-Expression	Muscle	RGL1	0.160718	0.00721643
TF-Expression	Muscle	AGTR1	0.0744311	0.00804442
TF-Expression	Muscle	ZC3HAV1L	0.045907	0.0069431
TF-Expression	Muscle	MAL2	0.0581012	0.00705208
TF-Expression	Muscle	GTF3C5	0.0973264	0.00650404
TF-Expression	Muscle	HNMT	0.0267428	0.00808025
TF-Expression	Muscle	PROM2	0.039748	0.00772837
TF-Expression	Muscle	ITGAD	0.0409838	0.00738196
TF-Expression	Muscle	KCNJ15	0.0378259	0.00619394
TF-Expression	Muscle	CABP1	0.0301648	0.00755248
TF-Expression	Muscle	PLXNB1	0.0987684	0.00599811
TF-Expression	Muscle	PCF11	0.120997	0.00883896
TF-Expression	Muscle	SYNPO2L	0.193667	0.00746433
TF-Expression	Muscle	MARCKSL1	0.078505	0.00790559
TF-Expression	Muscle	CST6	0.0227423	0.0073674
TF-Expression	Muscle	SUZ12	0.0806384	0.00518812
TF-Expression	Muscle	CDH5	0.141995	0.00590201
TF-Expression	Muscle	PCP4	0.0166099	0.00524839
TF-Expression	Muscle	GNG2	0.050548	0.00584699
TF-Expression	Muscle	C17orf58	0.0931051	0.00589408
TF-Expression	Muscle	TNFRSF4	0.0700831	0.00559242
TF-Expression	Muscle	ADORA3	0.143851	0.00629611
TF-Expression	Muscle	TYROBP	0.30206	0.00305218
TF-Expression	Muscle	HSPA5	0.228173	0.00109896
TF-Expression	Muscle	FNIP2	0.0774478	0.00485947
TF-Expression	Muscle	TBXAS1	0.281579	0.000353892
TF-Expression	Muscle	NGEF	0.066629	0.000326662
TF-Expression	Muscle	SENP1	0.0919751	0.000541177
TF-Expression	Muscle	GNAS	0.149654	0.00189511
TF-Expression	Muscle	CDC6	0.109474	4.22552e-06
TF-Expression	Muscle	NRP1	0.0464214	0.000317269
TF-Expression	Muscle	MMP9	0.153605	0.00118654
TF-Expression	Muscle	TRPC4AP	0.109923	0.00223293
TF-Expression	Muscle	GINS1	0.0220214	0.00407315
TF-Expression	Muscle	E2F1	0.914011	0.00133997
TF-Expression	Muscle	SCG3	0.0685089	0.00141049
TF-Expression	Muscle	RHOV	0.0878448	0.00217391
TF-Expression	Muscle	LYL1	0.163526	0.00347282
TF-Expression	Muscle	TFEC	0.230125	0.00244464
TF-Expression	Muscle	ABI3	0.048227	8.27861e-05
TF-Expression	Muscle	SIAE	0.11068	6.71148e-05
TF-Expression	Muscle	SLC35F2	0.0418696	0.00181282
TF-Expression	Muscle	SELPLG	0.278123	0.00120266
TF-Expression	Muscle	TSPAN11	0.0262781	0.00408509
TF-Expression	Muscle	BIN2	0.161553	0.00413366
TF-Expression	Muscle	C5orf15	0.0696288	0.00118858
TF-Expression	Muscle	HRH2	0.0227457	0.000191579
TF-Expression	Muscle	CNTN3	0.0501461	0.000408057
TF-Expression	Muscle	C3orf52	0.0196132	0.00316664
TF-Expression	Muscle	SDC1	0.0782779	0.000360195
TF-Expression	Muscle	MPL	0.0171572	0.00493153
TF-Expression	Muscle	TRIM32	0.0376242	0.00190593
TF-Expression	Muscle	DNAL1	0.0679984	0.00358627
TF-Expression	Muscle	ELOVL3	0.0147147	0.00143047
TF-Expression	Muscle	KCNJ8	0.0299223	0.00349787
TF-Expression	Muscle	LRRC39	0.0377145	0.000425309
TF-Expression	Muscle	B9D2	0.0608158	0.00145977
TF-Expression	Muscle	LYPD3	0.100559	0.00114808
TF-Expression	Muscle	KDR	0.155607	0.000603481
TF-Expression	Muscle	RAC2	0.229598	0.000277915
TF-Expression	Muscle	HOXD9	0.794601	0.00377878
TF-Expression	Muscle	LGALS3	0.0798516	0.00305398
TF-Expression	Muscle	PER2	0.412378	0.00124372
TF-Expression	Muscle	HAPLN2	0.0588838	0.00386487
TF-Expression	Muscle	SYT11	0.0384589	0.000402093
TF-Expression	Muscle	ALOX5AP	0.347345	0.00129726
TF-Expression	Muscle	ARNTL	0.38084	0.00104823
TF-Expression	Muscle	CD36	0.110686	0.000209048
TF-Expression	Muscle	STX11	0.173981	0.00438993
TF-Expression	Muscle	DYSF	0.093735	0.00164004
TF-Expression	Muscle	LCP1	0.344614	0.000854818
TF-Expression	Muscle	CTSV	0.0145223	0.00191536
TF-Expression	Muscle	HINT2	0.0616092	1.15335e-05
TF-Expression	Muscle	TMOD3	0.0560484	0.000275623
TF-Expression	Muscle	TMEM117	0.0439988	0.00429544
TF-Expression	Muscle	LPAR6	0.00808903	0.00462125
TF-Expression	Muscle	FBLN5	0.0259667	0.00397293
TF-Expression	Muscle	PML	0.79866	1.75294e-07
TF-Expression	Muscle	PIK3R5	0.314599	0.00168451
TF-Expression	Muscle	TNFRSF11A	0.0451706	0.000648471
TF-Expression	Muscle	MCL1	0.220364	6.47877e-05
TF-Expression	Muscle	PLK2	0.0855027	0.00322411
TF-Expression	Muscle	ARFGAP2	0.146012	4.93672e-06
TF-Expression	Muscle	MPZL2	0.0457532	0.003009
TF-Expression	Muscle	FLI1	0.76354	0.00067833
TF-Expression	Muscle	CNKSR3	0.027583	0.00180085
TF-Expression	Muscle	IMPACT	0.0500148	0.000503572
TF-Expression	Muscle	SRSF12	0.0113772	0.00226085
TF-Expression	Muscle	DUSP2	0.142207	0.00273139
TF-Expression	Muscle	ITGB2	0.398797	0.00322944
TF-Expression	Muscle	SPRR3	0.10736	0.000768236
TF-Expression	Muscle	SNRK	0.0687673	0.000126546
TF-Expression	Muscle	CCR1	0.175864	1.13467e-07
TF-Expression	Muscle	GRIK2	0.0485458	4.31077e-05
TF-Expression	Muscle	TRA2A	0.0942857	0.000458487
TF-Expression	Muscle	BLCAP	0.0777867	0.00194074
TF-Expression	Muscle	LY6D	0.0696039	0.00274453
TF-Expression	Muscle	SPRR1A	0.105632	0.00383891
TF-Expression	Muscle	FOS	0.916214	0.00431932
TF-Expression	Muscle	CLSTN1	0.0612826	0.000101407
TF-Expression	Muscle	DNAJB7	0.0281628	0.000438929
TF-Expression	Muscle	TBC1D10C	0.0709218	6.69941e-06
TF-Expression	Muscle	RPRM	0.032987	0.00337986
TF-Expression	Muscle	CD163	0.213091	0.0034033
TF-Expression	Muscle	CTXN1	0.0182116	0.00470205
TF-Expression	Muscle	PARP10	0.0827025	0.00104474
TF-Expression	Muscle	SAMD4B	0.207324	4.99636e-06
TF-Expression	Muscle	TSHZ2	0.0296056	0.00397412
TF-Expression	Muscle	CSF1R	0.295388	0.000630735
TF-Expression	Muscle	LPAR5	0.0776901	1.26642e-05
TF-Expression	Muscle	EPOR	0.0762987	0.00450441
TF-Expression	Muscle	TPRG1	0.0514919	0.000546869
TF-Expression	Muscle	ZKSCAN5	0.12567	0.000222854
TF-Expression	Muscle	PARVA	0.0656825	0.00479232
TF-Expression	Muscle	CEP290	0.0409583	0.00448643
TF-Expression	Muscle	TOX	0.0726552	0.00125917
TF-Expression	Muscle	SPRR2A	0.102505	5.5096e-05
TF-Expression	Blood	B4GALT7	0.042061	0.41461
TF-Expression	Blood	FCGR2B	0.0456155	0.319143
TF-Expression	Blood	HBZ	0.0397856	0.355591
TF-Expression	Blood	ADCY3	0.0895217	0.431498
TF-Expression	Blood	ICOSLG	0.0795143	0.381813
TF-Expression	Blood	VPS28	0.0521124	0.44635
TF-Expression	Blood	HLA-DQB1	0.156684	0.644029
TF-Expression	Blood	TYW1B	0.0350203	0.439359
TF-Expression	Blood	CUL7	0.0542806	0.239007
TF-Expression	Blood	OCEL1	0.0181846	0.255204
TF-Expression	Blood	NME4	0.0425384	0.200495
TF-Expression	Blood	LIPA	0.0710656	0.262465
TF-Expression	Blood	TMEM204	0.0622269	0.267595
TF-Expression	Blood	NAV1	0.111141	0.227556
TF-Expression	Blood	TLR4	0.120216	0.244749
TF-Expression	Blood	SPTBN5	0.0181039	0.275554
TF-Expression	Blood	WSB2	0.0645214	0.226695
TF-Expression	Blood	CCR3	0.0737847	0.209605
TF-Expression	Blood	HLA-DQA1	0.0624735	0.212974
TF-Expression	Blood	HLA-B	0.109145	0.200023
TF-Expression	Blood	TMEM98	0.0104605	0.153123
TF-Expression	Blood	PDCD5	0.062854	0.192522
TF-Expression	Blood	LIMK1	0.0619146	0.158572
TF-Expression	Blood	HP1BP3	0.121141	0.157172
TF-Expression	Blood	WDFY4	0.080515	0.169036
TF-Expression	Blood	SENP7	0.0484637	0.168474
TF-Expression	Blood	TSPAN3	0.0758522	0.192343
TF-Expression	Blood	KLHL35	0.14864	0.166281
TF-Expression	Blood	FARP1	0.0230268	0.17241
TF-Expression	Blood	TTC39B	0.0532039	0.196377
TF-Expression	Blood	PDZK1IP1	0.077805	0.152893
TF-Expression	Blood	BMP1	0.0252918	0.185965
TF-Expression	Blood	CYTL1	0.0266153	0.183459
TF-Expression	Blood	HLA-A	0.0551144	0.187658
TF-Expression	Blood	ENPP4	0.0228006	0.128977
TF-Expression	Blood	SLC39A9	0.0298369	0.134937
TF-Expression	Blood	STOML1	0.0788536	0.149329
TF-Expression	Blood	CD40	0.286326	0.12737
TF-Expression	Blood	GTF2A2	0.0585182	0.130605
TF-Expression	Blood	ALKBH4	0.0516741	0.139656
TF-Expression	Blood	ASRGL1	0.0238016	0.140665
TF-Expression	Blood	FUT7	0.0776861	0.123539
TF-Expression	Blood	UBA7	0.116031	0.132458
TF-Expression	Blood	VPS33B	0.018492	0.12578
TF-Expression	Blood	PSMB9	0.453142	0.135509
TF-Expression	Blood	TTLL12	0.0848965	0.117202
TF-Expression	Blood	MAP1LC3A	0.13195	0.104697
TF-Expression	Blood	MORN1	0.0320568	0.100829
TF-Expression	Blood	C1orf109	0.0789302	0.109797
TF-Expression	Blood	LRRC56	0.0431403	0.106605
TF-Expression	Blood	ATP6V0A2	0.0779175	0.10049
TF-Expression	Blood	HLA-DRB1	0.109166	0.109627
TF-Expression	Blood	MBLAC1	0.0278399	0.1182
TF-Expression	Blood	PAM16	0.0127231	0.100524
TF-Expression	Blood	ORM2	0.0194071	0.105836
TF-Expression	Blood	NCOA4	0.114637	0.110203
TF-Expression	Blood	ACACB	0.0431235	0.0950837
TF-Expression	Blood	LAT2	0.0175386	0.0851101
TF-Expression	Blood	P2RX7	0.0851598	0.0961311
TF-Expression	Blood	TRIM9	0.0226142	0.0870405
TF-Expression	Blood	TRPC4AP	0.175414	0.0912195
TF-Expression	Blood	MYBL2	0.45785	0.0904617
TF-Expression	Blood	ZNF175	0.0364067	0.0918547
TF-Expression	Blood	CDH23	0.116716	0.0967286
TF-Expression	Blood	SNX15	0.0816906	0.0846258
TF-Expression	Blood	LY86	0.14946	0.0932203
TF-Expression	Blood	TRIM6	0.0920954	0.0998733
TF-Expression	Blood	FKBP9	0.0838525	0.0912743
TF-Expression	Blood	FAM110A	0.112742	0.0875933
TF-Expression	Blood	LGALS12	0.114799	0.0968999
TF-Expression	Blood	TBC1D4	0.118343	0.0908294
TF-Expression	Blood	GNA12	0.0317305	0.0904728
TF-Expression	Blood	SUPV3L1	0.0817383	0.0977087
TF-Expression	Blood	CENPV	0.0202844	0.0926823
TF-Expression	Blood	RCCD1	0.0391521	0.0814178
TF-Expression	Blood	TMEM223	0.0401499	0.09551
TF-Expression	Blood	PCSK9	0.0360623	0.0966825
TF-Expression	Blood	FES	0.1346	0.0938952
TF-Expression	Blood	UCKL1	0.103073	0.0904787
TF-Expression	Blood	PCMTD2	0.0297435	0.09823
TF-Expression	Blood	FIS1	0.0547678	0.0838898
TF-Expression	Blood	PRSS22	0.0322326	0.078488
TF-Expression	Blood	DAPP1	0.150316	0.0746143
TF-Expression	Blood	CRISP3	0.0584274	0.0750972
TF-Expression	Blood	GTF3A	0.0838722	0.074553
TF-Expression	Blood	DUT	0.0452493	0.0723161
TF-Expression	Blood	EPSTI1	0.233249	0.0728877
TF-Expression	Blood	C16orf74	0.0660082	0.0771589
TF-Expression	Blood	NBL1	0.0600774	0.0731427
TF-Expression	Blood	PIK3IP1	0.0731116	0.0642459
TF-Expression	Blood	RIBC2	0.00947165	0.0677968
TF-Expression	Blood	SPIRE1	0.022928	0.0604531
TF-Expression	Blood	GDPD5	0.0313515	0.0692462
TF-Expression	Blood	FBN1	0.0332082	0.0653152
TF-Expression	Blood	GLOD4	0.0268227	0.066093
TF-Expression	Blood	STARD5	0.0193654	0.0650611
TF-Expression	Blood	ZC3H12D	0.0429367	0.0671485
TF-Expression	Blood	ERN1	0.0601321	0.0629103
TF-Expression	Blood	RTKN2	0.0600435	0.0655427
TF-Expression	Blood	ZNF786	0.0504339	0.0685121
TF-Expression	Blood	ARC	0.0353916	0.0685778
TF-Expression	Blood	SUCNR1	0.047298	0.0610965
TF-Expression	Blood	PLTP	0.0711929	0.053914
TF-Expression	Blood	CD37	0.0931031	0.054231
TF-Expression	Blood	ZNHIT6	0.0277141	0.0502388
TF-Expression	Blood	CD274	0.191137	0.0589109
TF-Expression	Blood	GGT7	0.029279	0.0559739
TF-Expression	Blood	VAV3	0.103624	0.0591083
TF-Expression	Blood	RTP4	0.0715412	0.0561988
TF-Expression	Blood	FNBP1L	0.0589234	0.0509993
TF-Expression	Blood	TNIP1	0.260755	0.0541056
TF-Expression	Blood	ALAD	0.045975	0.0525363
TF-Expression	Blood	USP6NL	0.182111	0.0599992
TF-Expression	Blood	TIAM1	0.101712	0.0581731
TF-Expression	Blood	PPFIBP2	0.068522	0.0507797
TF-Expression	Blood	GRAMD1C	0.026484	0.0599218
TF-Expression	Blood	PARP10	0.35555	0.0509062
TF-Expression	Blood	CLDN7	0.0347058	0.051838
TF-Expression	Blood	PTAR1	0.0444725	0.0576145
TF-Expression	Blood	IL27	0.151813	0.0530614
TF-Expression	Blood	NUB1	0.292738	0.0451415
TF-Expression	Blood	RNF14	0.0937124	0.0474684
TF-Expression	Blood	LDLR	0.204245	0.0440891
TF-Expression	Blood	SCARB2	0.0384746	0.0402564
TF-Expression	Blood	GHRL	0.0933251	0.0407886
TF-Expression	Blood	SGPP2	0.041697	0.0465357
TF-Expression	Blood	TLR3	0.0376822	0.0479164
TF-Expression	Blood	CA8	0.0680785	0.0478198
TF-Expression	Blood	BTBD9	0.0666148	0.0475503
TF-Expression	Blood	TOP1MT	0.0484173	0.0437962
TF-Expression	Blood	HLA-DPB1	0.12345	0.0491345
TF-Expression	Blood	MPO	0.119316	0.0318058
TF-Expression	Blood	P2RX6	0.0205275	0.0301266
TF-Expression	Blood	SOS2	0.120295	0.0345702
TF-Expression	Blood	AQP9	0.0345414	0.0313893
TF-Expression	Blood	FCER2	0.38735	0.0388481
TF-Expression	Blood	RNF32	0.0567073	0.0307992
TF-Expression	Blood	WFS1	0.0428926	0.0340884
TF-Expression	Blood	SLC29A1	0.104159	0.0311864
TF-Expression	Blood	PSMF1	0.0839479	0.0371181
TF-Expression	Blood	RBCK1	0.322376	0.0341851
TF-Expression	Blood	SPINK2	0.0113464	0.0319265
TF-Expression	Blood	IDO1	0.0828915	0.0309962
TF-Expression	Blood	ISCA1	0.0437849	0.0331583
TF-Expression	Blood	BLK	0.455262	0.0313346
TF-Expression	Blood	GYPC	0.120629	0.0376883
TF-Expression	Blood	FEM1A	0.0146794	0.0310505
TF-Expression	Blood	ATP8B2	0.113534	0.0322107
TF-Expression	Blood	LRP12	0.0451695	0.0325458
TF-Expression	Blood	FAM83A	0.134607	0.0371241
TF-Expression	Blood	ENDOD1	0.186758	0.034152
TF-Expression	Blood	RNF144A	0.0537164	0.0355275
TF-Expression	Blood	TRIM58	0.0502089	0.0323968
TF-Expression	Blood	LIPH	0.0363834	0.0320192
TF-Expression	Blood	CDH2	0.058401	0.0328322
TF-Expression	Blood	ALG10B	0.0454101	0.0370727
TF-Expression	Blood	P2RY2	0.0658585	0.0345863
TF-Expression	Blood	GEN1	0.0903204	0.0317637
TF-Expression	Blood	FCER1A	0.219906	0.0336793
TF-Expression	Blood	MB21D2	0.0288927	0.0354577
TF-Expression	Blood	TMEM64	0.0942305	0.0336222
TF-Expression	Blood	TIGIT	0.0236028	0.0302625
TF-Expression	Blood	MOB2	0.0221938	0.0320034
TF-Expression	Blood	ISG15	0.282487	0.0379369
TF-Expression	Blood	HLA-DOA	0.198541	0.035017
TF-Expression	Blood	HLA-DMA	0.163588	0.0395617
TF-Expression	Blood	VWA7	0.111858	0.0384399
TF-Expression	Blood	HLA-E	0.146527	0.0346543
TF-Expression	Blood	HAGH	0.132187	0.0279533
TF-Expression	Blood	MEF2A	0.51066	0.0250161
TF-Expression	Blood	BLVRB	0.116609	0.0260861
TF-Expression	Blood	CTSG	0.0736987	0.0293258
TF-Expression	Blood	SH3PXD2A	0.0682172	0.0279972
TF-Expression	Blood	TICAM1	0.174804	0.0256305
TF-Expression	Blood	TTLL7	0.0532273	0.0266399
TF-Expression	Blood	PML	0.847362	0.0274738
TF-Expression	Blood	CTRL	0.21849	0.0265718
TF-Expression	Blood	SECTM1	0.205994	0.029411
TF-Expression	Blood	TRIM41	0.0615633	0.026937
TF-Expression	Blood	TM7SF2	0.0768404	0.0277297
TF-Expression	Blood	FCGR1A	0.157922	0.0284958
TF-Expression	Blood	DPY19L4	0.0226449	0.0252921
TF-Expression	Blood	TMEM69	0.076	0.0269939
TF-Expression	Blood	WNT4	0.0318679	0.0278953
TF-Expression	Blood	GALNT10	0.0590826	0.0261579
TF-Expression	Blood	FRS2	0.0487653	0.0279101
TF-Expression	Blood	TSEN34	0.0801735	0.0251767
TF-Expression	Blood	FNDC9	0.0181727	0.0260148
TF-Expression	Blood	CR1L	0.0184388	0.0251051
TF-Expression	Blood	TRIM59	0.0419101	0.02552
TF-Expression	Blood	GSPT1	0.16498	0.023952
TF-Expression	Blood	ITK	0.116319	0.020324
TF-Expression	Blood	EMP1	0.0155056	0.0210352
TF-Expression	Blood	CD36	0.0476455	0.0212816
TF-Expression	Blood	RNF144B	0.0429662	0.0212573
TF-Expression	Blood	ABCB9	0.0370072	0.0205021
TF-Expression	Blood	SHARPIN	0.0714595	0.0243897
TF-Expression	Blood	ELANE	0.0899445	0.0226314
TF-Expression	Blood	SUPT4H1	0.121815	0.0219963
TF-Expression	Blood	USP36	0.104294	0.0176145
TF-Expression	Blood	CA11	0.0280935	0.0196026
TF-Expression	Blood	ICAM1	0.332527	0.01572
TF-Expression	Blood	FAH	0.0521967	0.0183947
TF-Expression	Blood	XPNPEP1	0.100813	0.0155477
TF-Expression	Blood	C17orf75	0.0230773	0.018061
TF-Expression	Blood	IL4	0.135211	0.0166407
TF-Expression	Blood	HSDL2	0.0509404	0.0195579
TF-Expression	Blood	FLT3	0.109717	0.0175589
TF-Expression	Blood	INHA	0.0307941	0.0152292
TF-Expression	Blood	RAB22A	0.0765062	0.0167001
TF-Expression	Blood	CD70	0.0461055	0.0171676
TF-Expression	Blood	TMEM106C	0.0645123	0.0162818
TF-Expression	Blood	WDR36	0.077739	0.0189746
TF-Expression	Blood	GPR55	0.0704524	0.0177455
TF-Expression	Blood	PNPT1	0.166874	0.0189854
TF-Expression	Blood	TNFRSF11A	0.0473054	0.0173515
TF-Expression	Blood	CYP17A1	0.113376	0.015202
TF-Expression	Blood	CHEK1	0.101402	0.0169521
TF-Expression	Blood	CYP11B1	0.0999395	0.0182373
TF-Expression	Blood	CPSF4	0.0167557	0.0181935
TF-Expression	Blood	IER5	0.102648	0.0155897
TF-Expression	Blood	PF4	0.27896	0.0157302
TF-Expression	Blood	SGMS2	0.0327534	0.0152427
TF-Expression	Blood	ELOVL7	0.189519	0.0196604
TF-Expression	Blood	CKB	0.0928995	0.01912
TF-Expression	Blood	PLD4	0.135028	0.0192261
TF-Expression	Blood	TAP1	0.632897	0.0199808
TF-Expression	Blood	NPPA	0.136449	0.0176047
TF-Expression	Blood	IRX3	0.0236721	0.0152102
TF-Expression	Blood	GPR157	0.0471747	0.0152828
TF-Expression	Blood	CLDN5	0.106768	0.0170007
TF-Expression	Blood	RHCE	0.118866	0.0178882
TF-Expression	Blood	ASTL	0.0151442	0.015681
TF-Expression	Blood	NKAPL	0.013787	0.0186403
TF-Expression	Blood	SMC5	0.0275066	0.0178191
TF-Expression	Blood	SLC26A6	0.0883117	0.0156688
TF-Expression	Blood	GYPB	0.0381605	0.0156708
TF-Expression	Blood	HMBS	0.110651	0.0195081
TF-Expression	Blood	STAG3	0.156022	0.0100477
TF-Expression	Blood	ADD2	0.0528948	0.0113136
TF-Expression	Blood	RARB	0.837701	0.0100491
TF-Expression	Blood	ITGB5	0.222891	0.0111429
TF-Expression	Blood	ACHE	0.080183	0.0106854
TF-Expression	Blood	ARMC6	0.187455	0.0112722
TF-Expression	Blood	NFKB1	0.794949	0.0136002
TF-Expression	Blood	ADAM23	0.0265146	0.0110006
TF-Expression	Blood	IFIT3	0.474176	0.0126195
TF-Expression	Blood	ELL3	0.0878987	0.0131333
TF-Expression	Blood	MPDU1	0.147206	0.0104563
TF-Expression	Blood	BST2	0.234958	0.0131514
TF-Expression	Blood	TRAF3	0.445683	0.0124038
TF-Expression	Blood	ZMYM5	0.057798	0.0148933
TF-Expression	Blood	CISD2	0.0944656	0.0114681
TF-Expression	Blood	RAB19	0.00850565	0.0126292
TF-Expression	Blood	MS4A2	0.0803312	0.0143496
TF-Expression	Blood	COMMD7	0.0226818	0.0146575
TF-Expression	Blood	CGGBP1	0.238071	0.0146539
TF-Expression	Blood	GKAP1	0.0837148	0.0122659
TF-Expression	Blood	SLC18A2	0.0302521	0.0109016
TF-Expression	Blood	RILP	0.155851	0.0104739
TF-Expression	Blood	ABLIM3	0.0464716	0.0132723
TF-Expression	Blood	RNF26	0.0781259	0.0119709
TF-Expression	Blood	B3GNT4	0.0106247	0.0110633
TF-Expression	Blood	PCGF5	0.174712	0.0105682
TF-Expression	Blood	GLRX5	0.156315	0.0128943
TF-Expression	Blood	RASA3	0.113065	0.0148814
TF-Expression	Blood	PEAR1	0.061674	0.0128806
TF-Expression	Blood	FCGR1B	0.0915249	0.0128725
TF-Expression	Blood	ZNF521	0.0498847	0.0111976
TF-Expression	Blood	IRF9	0.631125	0.0143029
TF-Expression	Blood	HLA-DMB	0.177744	0.0111656
TF-Expression	Blood	TIFAB	0.0235677	0.0115433
TF-Expression	Blood	ABCB4	0.360287	0.00777684
TF-Expression	Blood	PIGQ	0.0857951	0.00939861
TF-Expression	Blood	MNAT1	0.0659606	0.00944023
TF-Expression	Blood	TG	0.0584323	0.00673539
TF-Expression	Blood	WDR3	0.0864265	0.00660695
TF-Expression	Blood	SPTB	0.0479422	0.00862676
TF-Expression	Blood	RHOBTB1	0.259666	0.00861531
TF-Expression	Blood	SIGLEC1	0.1673	0.00899941
TF-Expression	Blood	GEMIN2	0.0330136	0.00731406
TF-Expression	Blood	HIF1A	0.79646	0.00781975
TF-Expression	Blood	OIP5	0.0156209	0.00848476
TF-Expression	Blood	RAB5C	0.100359	0.00646616
TF-Expression	Blood	MANSC1	0.0402955	0.00551452
TF-Expression	Blood	ENO2	0.082113	0.00578905
TF-Expression	Blood	RPS12	0.0718098	0.00747453
TF-Expression	Blood	HMGCS1	0.166333	0.00842617
TF-Expression	Blood	NR3C1	0.86883	0.0074037
TF-Expression	Blood	ARMC8	0.0483417	0.00922704
TF-Expression	Blood	GLS	0.0786002	0.00864202
TF-Expression	Blood	RNF19B	0.0716479	0.00845331
TF-Expression	Blood	TSNAX	0.0650759	0.00945638
TF-Expression	Blood	ZBP1	0.325607	0.00933406
TF-Expression	Blood	IRF1	0.462908	0.00832782
TF-Expression	Blood	TWSG1	0.0284509	0.00957107
TF-Expression	Blood	TMCC2	0.132249	0.00826381
TF-Expression	Blood	RNF38	0.0979513	0.007383
TF-Expression	Blood	CD72	0.174836	0.00753228
TF-Expression	Blood	SEMA7A	0.11616	0.00559973
TF-Expression	Blood	CD27	0.0185841	0.00676897
TF-Expression	Blood	GAS2L3	0.0115823	0.00812459
TF-Expression	Blood	FAM222A	0.0131844	0.00722151
TF-Expression	Blood	RB1	0.881823	0.00681597
TF-Expression	Blood	TP53	0.910017	0.00768698
TF-Expression	Blood	CAPN5	0.0355308	0.00885771
TF-Expression	Blood	SAV1	0.042922	0.00789707
TF-Expression	Blood	SNF8	0.0506968	0.00657641
TF-Expression	Blood	FDPS	0.0679799	0.00825178
TF-Expression	Blood	IER2	0.110573	0.00637929
TF-Expression	Blood	TAL1	0.268582	0.0079765
TF-Expression	Blood	ANTXR2	0.0271702	0.00560067
TF-Expression	Blood	TSHR	0.0433153	0.00646378
TF-Expression	Blood	SEMA6B	0.0426515	0.00836061
TF-Expression	Blood	VWCE	0.0839901	0.00920854
TF-Expression	Blood	SDC2	0.020248	0.00996897
TF-Expression	Blood	GYPA	0.0449051	0.00758452
TF-Expression	Blood	FOS	0.889086	0.00923108
TF-Expression	Blood	GPR137	0.0857266	0.00726414
TF-Expression	Blood	GP5	0.0136827	0.00849832
TF-Expression	Blood	SPNS3	0.0306601	0.00973687
TF-Expression	Blood	ANKFY1	0.149096	0.00613166
TF-Expression	Blood	C17orf99	0.0250906	0.00535908
TF-Expression	Blood	GIMAP5	0.0274319	0.00501715
TF-Expression	Blood	DCLRE1A	0.0503482	0.00541026
TF-Expression	Blood	HBM	0.04237	0.0062266
TF-Expression	Blood	HBG1	0.0390829	0.00824157
TF-Expression	Blood	CAPN14	0.0123781	0.00834369
TF-Expression	Blood	AQP1	0.119959	0.00654712
TF-Expression	Blood	PDK4	0.0748566	0.00191378
TF-Expression	Blood	CDC27	0.138129	0.00266132
TF-Expression	Blood	SLC4A1	0.134467	0.00363088
TF-Expression	Blood	ZFYVE16	0.0240374	0.000132992
TF-Expression	Blood	TNFRSF17	0.192528	0.00100901
TF-Expression	Blood	HHAT	0.0318779	0.00123879
TF-Expression	Blood	U2AF2	0.13888	0.0011046
TF-Expression	Blood	WDR1	0.0577048	1.74601e-05
TF-Expression	Blood	FSCN1	0.0506409	0.000921054
TF-Expression	Blood	NFKB2	0.638608	0.00434624
TF-Expression	Blood	CPOX	0.0465551	0.00118237
TF-Expression	Blood	ARG2	0.0364052	0.00148133
TF-Expression	Blood	NANS	0.0913495	0.00324822
TF-Expression	Blood	CLN5	0.0449987	0.000843056
TF-Expression	Blood	MLYCD	0.0673994	0.00405875
TF-Expression	Blood	SYT17	0.0246424	0.000651154
TF-Expression	Blood	PLEKHA4	0.0363089	0.00357243
TF-Expression	Blood	AGR2	0.0327893	0
TF-Expression	Blood	SLC6A4	0.105789	0.00452218
TF-Expression	Blood	LGALS3BP	0.0981089	9.91598e-05
TF-Expression	Blood	RANGRF	0.0333556	6.72145e-05
TF-Expression	Blood	ELP4	0.0227586	0.00174638
TF-Expression	Blood	ST3GAL4	0.120199	0.00473955
TF-Expression	Blood	POU2AF1	0.232152	0.00459837
TF-Expression	Blood	RAD51AP1	0.0238315	0.000277062
TF-Expression	Blood	ART4	0.0517171	0.00494645
TF-Expression	Blood	RHAG	0.0237513	0.000659548
TF-Expression	Blood	GALNT3	0.0381806	0.000689547
TF-Expression	Blood	TFAP2E	0.0184661	0.00294695
TF-Expression	Blood	UAP1	0.0938786	0.000949708
TF-Expression	Blood	CDC20	0.110175	0.00284825
TF-Expression	Blood	RCAN3	0.0938277	2.21495e-05
TF-Expression	Blood	FBXO30	0.0788967	9.48895e-05
TF-Expression	Blood	CASQ2	0.180676	3.66622e-06
TF-Expression	Blood	SNAI1	0.74969	0.00232708
TF-Expression	Blood	SAFB2	0.312945	2.72048e-06
TF-Expression	Blood	HSD17B3	0.00761411	0.00429827
TF-Expression	Blood	THAP1	0.0848169	6.1653e-09
TF-Expression	Blood	XAF1	0.313523	0.00426777
TF-Expression	Blood	LYVE1	0.0321363	0.00334219
TF-Expression	Blood	CCNB1	0.225371	0.000788801
TF-Expression	Blood	IL2RA	0.178496	4.29959e-05
TF-Expression	Blood	KHDC1	0.0202606	0.00385585
TF-Expression	Blood	MRAP2	0.0092836	0.00198044
TF-Expression	Blood	CEP350	0.0883703	0.00347241
TF-Expression	Blood	IGF2BP3	0.0682254	0.000583862
TF-Expression	Blood	CCDC90B	0.0315268	1.37408e-05
TF-Expression	Blood	CYP2C9	0.10055	0.00493701
TF-Expression	Blood	DUSP6	0.125715	0.00287414
TF-Expression	Blood	ZNF750	0.0775624	0.00305952
TF-Expression	Blood	LMTK3	0.0245411	7.51213e-05
TF-Expression	Blood	FBLN7	0.039571	0.000164024
TF-Expression	Blood	LRIG1	0.054379	0.000833072
TF-Expression	Blood	CCDC39	0.0112593	0.000229885
TF-Expression	Blood	SLC30A5	0.0210883	0.000624138
TF-Expression	Blood	PPP4C	0.0995425	0.00229921
TF-Expression	Blood	FLI1	0.639911	2.44382e-08
TF-Expression	Blood	TTN	0.163513	0.000665431
TF-Expression	Blood	GRIP1	0.0181447	0
TF-Expression	Blood	ZNF618	0.0113945	0.00283733
TF-Expression	Blood	RADIL	0.0141034	0.00491269
TF-Expression	Blood	SLC45A3	0.219483	0.00485199
TF-Expression	Blood	SAFB	0.276532	0.00308405
TF-Expression	Blood	PKDCC	0.038117	0.00403285
TF-Expression	Blood	CDC25A	0.102183	0.00235764
TF-Expression	Blood	CA3	0.0579188	0.00435268
TF-Expression	Blood	PCF11	0.10513	0.0014409
TF-Expression	Blood	NOLC1	0.22783	0.00476662
TF-Expression	Blood	MAP1A	0.178127	0.00233709
TF-Expression	Blood	ZNF598	0.105819	0.00412656
TF-Expression	Blood	COL24A1	0.0101823	0
TF-Expression	Blood	TRIB1	0.32453	6.36791e-06
TF-Expression	Blood	MOB1B	0.0585866	0.00150785
TF-Expression	Blood	TCAP	0.290688	0.000586172
TF-Expression	Blood	FAM91A1	0.0927179	0.00421647
TF-Expression	Blood	CD19	0.515834	8.52201e-05
TF-Expression	Blood	CD28	0.0661296	0.00484862
TF-Expression	Blood	OR51E1	0.00597956	0.00307821
TF-Expression	Blood	RGS6	0.112104	0.00328647
TF-Expression	Blood	LIN9	0.0191397	0.00204158
TF-Expression	Blood	KCNH8	0.223248	0.00115446
TF-Expression	Blood	OSBP2	0.0257913	0.00164767
TF-Expression	Blood	ZNF33A	0.0216799	0.00351269
TF-Expression	Blood	IL1RAP	0.0870832	0.00344421
TF-Expression	Blood	NTRK1	0.29635	0.00114719
TF-Expression	Blood	IFIT1B	0.0409323	0.000340409
TF-Expression	Blood	MRPS18B	0.097576	0.00173424
TF-Expression	Blood	PSMB10	0.229958	0.000138908
TF-Expression	Blood	LINC00570	0.0685905	0.00315485
TF-Expression	Blood	MAP1LC3B2	0.0158356	0.00431298
TF-Binding	Muscle	CCZ1	0.0244677	0.554868
TF-Binding	Muscle	PRPSAP2	0.02306	0.402622
TF-Binding	Muscle	ZNF232	0.029428	0.4516
TF-Binding	Muscle	CLDN7	0.0319409	0.308366
TF-Binding	Muscle	JRK	0.0463542	0.446926
TF-Binding	Muscle	TOX2	0.0748921	0.253847
TF-Binding	Muscle	RNASEL	0.0462319	0.276173
TF-Binding	Muscle	LINC00471	0.0241982	0.279722
TF-Binding	Muscle	PSMG1	0.0382002	0.212216
TF-Binding	Muscle	HLA-G	0.0466491	0.21464
TF-Binding	Muscle	MARK4	0.056598	0.186006
TF-Binding	Muscle	SERPIND1	0.0461482	0.193429
TF-Binding	Muscle	CAMTA2	0.0467846	0.179424
TF-Binding	Muscle	NUP107	0.0219102	0.162081
TF-Binding	Muscle	PINK1	0.0408225	0.195193
TF-Binding	Muscle	HLA-DRB1	0.0227795	0.159966
TF-Binding	Muscle	FMO4	0.0362373	0.125602
TF-Binding	Muscle	C4orf33	0.0873685	0.127949
TF-Binding	Muscle	MCFD2	0.0683644	0.128937
TF-Binding	Muscle	BLOC1S3	0.0241431	0.129091
TF-Binding	Muscle	SH2D1B	0.0324091	0.131708
TF-Binding	Muscle	TBC1D2	0.0277372	0.108986
TF-Binding	Muscle	CACNG8	0.0321334	0.11665
TF-Binding	Muscle	MYO7B	0.0139225	0.104015
TF-Binding	Muscle	ABCA8	0.0375281	0.0995281
TF-Binding	Muscle	RARS2	0.0128832	0.0885177
TF-Binding	Muscle	BSCL2	0.0682116	0.087971
TF-Binding	Muscle	ARTN	0.093573	0.0794261
TF-Binding	Muscle	FDX1	0.0241455	0.0706545
TF-Binding	Muscle	GPSM1	0.0359802	0.0767632
TF-Binding	Muscle	TUB	0.0277263	0.07158
TF-Binding	Muscle	USP39	0.0457121	0.0786116
TF-Binding	Muscle	DEFA3	0.0125406	0.0758114
TF-Binding	Muscle	FASTKD2	0.0340999	0.0636557
TF-Binding	Muscle	HES6	0.0625327	0.0657177
TF-Binding	Muscle	MCM3AP	0.0443224	0.0651036
TF-Binding	Muscle	LNP1	0.0456777	0.0694583
TF-Binding	Muscle	HCG17	0.047286	0.0655086
TF-Binding	Muscle	PARP2	0.0326407	0.0503924
TF-Binding	Muscle	ZNF132	0.0125522	0.0566485
TF-Binding	Muscle	GSTO1	0.0386091	0.0518421
TF-Binding	Muscle	MT1X	0.0163926	0.0519999
TF-Binding	Muscle	ANGPT4	0.0147177	0.0400114
TF-Binding	Muscle	PAK1IP1	0.0286816	0.0403897
TF-Binding	Muscle	CLINT1	0.0343249	0.0453936
TF-Binding	Muscle	SLC35F5	0.021925	0.0456684
TF-Binding	Muscle	ZSCAN5A	0.0208076	0.0462307
TF-Binding	Muscle	RAF1	0.0340972	0.0457687
TF-Binding	Muscle	MDH2	0.0295349	0.0407979
TF-Binding	Muscle	DUSP15	0.0196538	0.0433082
TF-Binding	Muscle	ZNF550	0.0134852	0.0417363
TF-Binding	Muscle	DPP3	0.0351524	0.0477474
TF-Binding	Muscle	ALOX5	0.0494712	0.0312844
TF-Binding	Muscle	BET1	0.0363045	0.0315758
TF-Binding	Muscle	NCF2	0.0524631	0.0326461
TF-Binding	Muscle	RAB17	0.0259592	0.0370578
TF-Binding	Muscle	C1RL	0.0190091	0.0300917
TF-Binding	Muscle	PELO	0.044194	0.0367408
TF-Binding	Muscle	GFM2	0.063659	0.0373604
TF-Binding	Muscle	GKAP1	0.0110858	0.03888
TF-Binding	Muscle	WDR73	0.0465136	0.0399469
TF-Binding	Muscle	DENND4B	0.0500496	0.0363821
TF-Binding	Muscle	SFMBT2	0.0408843	0.0397233
TF-Binding	Muscle	UNC50	0.0229835	0.0289705
TF-Binding	Muscle	PPP6C	0.0414731	0.0269426
TF-Binding	Muscle	PPAN	0.0275908	0.0259527
TF-Binding	Muscle	ZNF426	0.0182939	0.0281389
TF-Binding	Muscle	CSNK1G2	0.0576298	0.0283959
TF-Binding	Muscle	ZCCHC7	0.024551	0.0272977
TF-Binding	Muscle	ASAP2	0.0473665	0.0287442
TF-Binding	Muscle	RPP38	0.027092	0.0259668
TF-Binding	Muscle	PEF1	0.0456606	0.0276178
TF-Binding	Muscle	ATXN2L	0.0142601	0.0256958
TF-Binding	Muscle	C1QTNF1	0.0320106	0.0258489
TF-Binding	Muscle	MSRB1	0.0405418	0.0263679
TF-Binding	Muscle	MZF1	0.0396415	0.0244056
TF-Binding	Muscle	RBCK1	0.0305743	0.0240168
TF-Binding	Muscle	NOTCH2	0.0608563	0.0203357
TF-Binding	Muscle	RBM12B	0.0117794	0.0203077
TF-Binding	Muscle	RHOBTB1	0.0664027	0.0199205
TF-Binding	Muscle	DNAJC10	0.0215464	0.0198107
TF-Binding	Muscle	FGF9	0.0455298	0.017888
TF-Binding	Muscle	ATAD2B	0.0241409	0.0187823
TF-Binding	Muscle	DSTYK	0.0469053	0.018591
TF-Binding	Muscle	ANKRD16	0.0494171	0.0185662
TF-Binding	Muscle	RAB30	0.0336293	0.0196618
TF-Binding	Muscle	B4GALT5	0.0343569	0.017098
TF-Binding	Muscle	CCDC107	0.0428793	0.0159039
TF-Binding	Muscle	TMEM170A	0.0263229	0.0169206
TF-Binding	Muscle	NET1	0.0396854	0.0188251
TF-Binding	Muscle	WDR27	0.0292882	0.019049
TF-Binding	Muscle	NAT8L	0.0314492	0.0151057
TF-Binding	Muscle	ZNF396	0.0305192	0.0156175
TF-Binding	Muscle	NHLRC3	0.0157994	0.0190794
TF-Binding	Muscle	EGFL8	0.021375	0.0162694
TF-Binding	Muscle	PTCHD4	0.0351241	0.0157139
TF-Binding	Muscle	GPR162	0.0431443	0.015546
TF-Binding	Muscle	ZNF260	0.00893338	0.0197703
TF-Binding	Muscle	TTLL1	0.0253468	0.011106
TF-Binding	Muscle	CLCN3	0.0413963	0.0146568
TF-Binding	Muscle	NCBP1	0.0369886	0.0129107
TF-Binding	Muscle	FANCI	0.0306347	0.0101504
TF-Binding	Muscle	ART3	0.0490841	0.0142711
TF-Binding	Muscle	SLC1A7	0.0238749	0.0121025
TF-Binding	Muscle	SNX20	0.0290725	0.0105515
TF-Binding	Muscle	ABCA3	0.0234021	0.0143261
TF-Binding	Muscle	TADA2B	0.0301236	0.0105809
TF-Binding	Muscle	GNG7	0.0288549	0.0127631
TF-Binding	Muscle	RALGAPA2	0.0584495	0.0119977
TF-Binding	Muscle	MME	0.0619763	0.0101003
TF-Binding	Muscle	DNAJC19	0.0238723	0.013552
TF-Binding	Muscle	POLG2	0.0835719	0.0104072
TF-Binding	Muscle	ZNF263	0.0343736	0.00602458
TF-Binding	Muscle	TMSB10	0.0275363	0.006878
TF-Binding	Muscle	PAG1	0.0598272	0.00506226
TF-Binding	Muscle	SLC7A6OS	0.0272512	0.00579804
TF-Binding	Muscle	APLP1	0.0401413	0.00686863
TF-Binding	Muscle	PRPF31	0.0128843	0.0083503
TF-Binding	Muscle	SP4	0.0343536	0.00647804
TF-Binding	Muscle	BCHE	0.0193349	0.0071109
TF-Binding	Muscle	ITGB6	0.0345219	0.00813033
TF-Binding	Muscle	OASL	0.025834	0.00500013
TF-Binding	Muscle	CDH13	0.0720185	0.007631
TF-Binding	Muscle	KSR1	0.0407848	0.00741827
TF-Binding	Muscle	ADCY10	0.0356442	0.00592964
TF-Binding	Muscle	CHODL	0.0207403	0.00972115
TF-Binding	Muscle	OLFML1	0.0126103	0.00704953
TF-Binding	Muscle	C11orf95	0.0136046	0.00521223
TF-Binding	Muscle	GMFB	0.0368717	0.0081801
TF-Binding	Muscle	CORT	0.0106514	0.00910559
TF-Binding	Muscle	RASSF1	0.048131	0.00353044
TF-Binding	Muscle	ATP2B1	0.0438963	0.000254945
TF-Binding	Muscle	ANKRD12	0.0247447	0.00230103
TF-Binding	Muscle	MOSPD3	0.0359882	0.000937011
TF-Binding	Muscle	AREG	0.0639862	0.00453355
TF-Binding	Muscle	SIAE	0.0341532	6.71148e-05
TF-Binding	Muscle	CCNG1	0.0390757	0.0017841
TF-Binding	Muscle	EIF2B4	0.0505821	0.00198903
TF-Binding	Muscle	PHF19	0.0301487	0.00378824
TF-Binding	Muscle	RBM25	0.0207217	0.000714198
TF-Binding	Muscle	AFTPH	0.0302662	0.00275643
TF-Binding	Muscle	ARPC1B	0.0355025	0.00329029
TF-Binding	Muscle	SAA2	0.0175285	0.00221872
TF-Binding	Muscle	EGF	0.077614	0.00260627
TF-Binding	Muscle	FBXO36	0.0292051	0.00188148
TF-Binding	Muscle	CACNA2D1	0.0234181	0.00231527
TF-Binding	Muscle	MCU	0.0535852	0.00374837
TF-Binding	Muscle	PCDH1	0.0406816	9.33296e-05
TF-Binding	Muscle	LRRC52	0.0194565	0.00449377
TF-Binding	Muscle	DEGS2	0.0219922	0.00165197
TF-Binding	Muscle	CCNE2	0.0330939	0.000608512
TF-Binding	Muscle	ZBTB7A	0.0490317	0.00100039
TF-Binding	Muscle	THBS2	0.0171973	0.00483736
TF-Binding	Muscle	NUDT16	0.0121881	0.000834855
TF-Binding	Muscle	RBMXL1	0.0372795	0.000569356
TF-Binding	Blood	BTNL3	0.0360807	0.71128
TF-Binding	Blood	COQ5	0.0354786	0.265726
TF-Binding	Blood	TRAP1	0.0732474	0.263062
TF-Binding	Blood	STYXL1	0.0399255	0.293051
TF-Binding	Blood	ABRACL	0.0717172	0.232599
TF-Binding	Blood	SIGLEC11	0.00999395	0.25149
TF-Binding	Blood	AS3MT	0.0095203	0.219566
TF-Binding	Blood	ATP2C2	0.0432115	0.174846
TF-Binding	Blood	CHRNE	0.0432036	0.150893
TF-Binding	Blood	SDHC	0.0213806	0.185878
TF-Binding	Blood	TMOD2	0.0273551	0.124475
TF-Binding	Blood	TPBG	0.0344046	0.137418
TF-Binding	Blood	GPR19	0.0425254	0.134616
TF-Binding	Blood	SLC2A9	0.0297012	0.109772
TF-Binding	Blood	MORN1	0.0237324	0.100829
TF-Binding	Blood	CCDC122	0.0336474	0.111884
TF-Binding	Blood	ISL2	0.0974465	0.111488
TF-Binding	Blood	C5orf34	0.0201802	0.10389
TF-Binding	Blood	SACM1L	0.0239451	0.101745
TF-Binding	Blood	LCNL1	0.0660921	0.11305
TF-Binding	Blood	DDX17	0.0849909	0.0804556
TF-Binding	Blood	ANXA1	0.0441435	0.0920669
TF-Binding	Blood	DCLRE1C	0.0411368	0.0885317
TF-Binding	Blood	VPS16	0.035663	0.0932297
TF-Binding	Blood	CACNA1A	0.0228875	0.0704815
TF-Binding	Blood	FAM151B	0.0121271	0.0725855
TF-Binding	Blood	FAM131B	0.0396011	0.0763371
TF-Binding	Blood	SNX29	0.020609	0.0692332
TF-Binding	Blood	NUCB2	0.0236304	0.0629596
TF-Binding	Blood	PLEKHA1	0.0285757	0.0615141
TF-Binding	Blood	BCL7A	0.0224223	0.0691517
TF-Binding	Blood	ACVR2B	0.0489786	0.0616716
TF-Binding	Blood	SCCPDH	0.0200219	0.0684821
TF-Binding	Blood	YWHAB	0.0895031	0.0657515
TF-Binding	Blood	PACS1	0.078646	0.0603434
TF-Binding	Blood	SERHL2	0.035191	0.0642013
TF-Binding	Blood	MTOR	0.0598578	0.0686985
TF-Binding	Blood	ZNF14	0.0175249	0.0569564
TF-Binding	Blood	MAU2	0.0148707	0.0579606
TF-Binding	Blood	FANCF	0.0568028	0.055157
TF-Binding	Blood	GALNT4	0.0645411	0.0501677
TF-Binding	Blood	PLEKHJ1	0.0353374	0.0454972
TF-Binding	Blood	CNTNAP3	0.01128	0.0470813
TF-Binding	Blood	PPP4R1	0.0245881	0.0495476
TF-Binding	Blood	ADAL	0.0261934	0.0403074
TF-Binding	Blood	TP53I11	0.0537871	0.047263
TF-Binding	Blood	ZNF135	0.0119318	0.0422194
TF-Binding	Blood	TTC3	0.042191	0.049809
TF-Binding	Blood	EVL	0.0479881	0.0416057
TF-Binding	Blood	TRPV1	0.038706	0.047112
TF-Binding	Blood	PCM1	0.0769563	0.0373035
TF-Binding	Blood	PABPC4	0.047897	0.0335391
TF-Binding	Blood	TMEM205	0.0256753	0.0324005
TF-Binding	Blood	CPSF3	0.0312239	0.0359409
TF-Binding	Blood	PLIN2	0.0301126	0.0310493
TF-Binding	Blood	ABCA10	0.0235488	0.0383639
TF-Binding	Blood	ZCCHC4	0.0252337	0.0307422
TF-Binding	Blood	C2orf76	0.0475382	0.035887
TF-Binding	Blood	KIF19	0.019518	0.0347774
TF-Binding	Blood	DYTN	0.0204894	0.0361317
TF-Binding	Blood	PRKAR1A	0.038454	0.0264841
TF-Binding	Blood	PDE6B	0.034772	0.0294801
TF-Binding	Blood	SLC39A8	0.0669067	0.0253824
TF-Binding	Blood	ACBD4	0.0572258	0.0294315
TF-Binding	Blood	SPNS2	0.0257169	0.0298145
TF-Binding	Blood	ITGAE	0.0362073	0.023431
TF-Binding	Blood	MPZ	0.0383249	0.0200022
TF-Binding	Blood	CDYL2	0.0305917	0.0207216
TF-Binding	Blood	SCAND1	0.0377404	0.0215518
TF-Binding	Blood	SGSH	0.0187089	0.0217401
TF-Binding	Blood	MTMR2	0.033164	0.0162355
TF-Binding	Blood	GNAZ	0.0440303	0.0185559
TF-Binding	Blood	HERC6	0.0149459	0.01609
TF-Binding	Blood	ZCRB1	0.017101	0.0198625
TF-Binding	Blood	GALNT1	0.0488451	0.0171779
TF-Binding	Blood	AUTS2	0.0359675	0.0171708
TF-Binding	Blood	CYP11B1	0.0228125	0.0182373
TF-Binding	Blood	TYW3	0.0284834	0.0192479
TF-Binding	Blood	IL16	0.0660532	0.0165746
TF-Binding	Blood	ZNF607	0.0271634	0.0164995
TF-Binding	Blood	RARB	0.0549621	0.0100491
TF-Binding	Blood	TULP3	0.0326309	0.0134957
TF-Binding	Blood	ITCH	0.0332749	0.01323
TF-Binding	Blood	ESF1	0.0187599	0.0117081
TF-Binding	Blood	ACIN1	0.0552314	0.0147186
TF-Binding	Blood	IMPDH1	0.0378031	0.0116665
TF-Binding	Blood	TANC1	0.0514785	0.0101242
TF-Binding	Blood	GTF2E1	0.0485791	0.0122553
TF-Binding	Blood	SMC6	0.0556137	0.0146661
TF-Binding	Blood	PDLIM5	0.0391078	0.0105395
TF-Binding	Blood	NUDT21	0.0291353	0.0102951
TF-Binding	Blood	CNOT10	0.026488	0.0129554
TF-Binding	Blood	HSPA14	0.025828	0.0100567
TF-Binding	Blood	FUT4	0.0441078	0.0129905
TF-Binding	Blood	MBD3	0.0620813	0.00913826
TF-Binding	Blood	HMGXB4	0.0549549	0.0090618
TF-Binding	Blood	TCL1A	0.0369982	0.00688193
TF-Binding	Blood	ERCC2	0.0385549	0.00552997
TF-Binding	Blood	SUPT6H	0.0433964	0.00525174
TF-Binding	Blood	GALNT7	0.0289551	0.00854244
TF-Binding	Blood	ABCC10	0.0405084	0.0083245
TF-Binding	Blood	ZRANB2	0.0342401	0.0081744
TF-Binding	Blood	TEX10	0.029522	0.0074725
TF-Binding	Blood	CERS2	0.0331728	0.00849333
TF-Binding	Blood	VWA1	0.0304449	0.00802471
TF-Binding	Blood	SPATA13	0.0262603	0.00629045
TF-Binding	Blood	TTC30B	0.0277132	0.00993986
TF-Binding	Blood	PIWIL2	0.0183408	0.00997212
TF-Binding	Blood	MLC1	0.0340468	0.00188495
TF-Binding	Blood	EPHX3	0.0427983	0.00099764
TF-Binding	Blood	CYTH1	0.0385362	0.00492425
TF-Binding	Blood	DCUN1D4	0.0374102	0.00316243
TF-Binding	Blood	NEK4	0.0277105	0.000119576
TF-Binding	Blood	GTF3C2	0.0628618	0.00339238
TF-Binding	Blood	PADI2	0.0397699	0.00448063
TF-Binding	Blood	CNTFR	0.0417456	2.11648e-05
TF-Binding	Blood	ZNF831	0.0179582	1.01835e-07
TF-Binding	Blood	KDR	0.0465798	0
TF-Binding	Blood	UBE4B	0.132544	0.00188952
TF-Binding	Blood	SUCLA2	0.0186821	0.000688847
TF-Binding	Blood	DCAF7	0.0511223	0.00423983
TF-Binding	Blood	GARNL3	0.026116	0.00194973
TF-Binding	Blood	DBR1	0.0241575	8.5301e-05
TF-Binding	Blood	GRB7	0.033086	0.00257144
TF-Binding	Blood	CDCA5	0.025589	0.000536268
TF-Binding	Blood	HIRIP3	0.0330643	0.00019156
TF-Binding	Blood	SPC25	0.0145379	7.23383e-05
TF-Binding	Blood	COX6A2	0.0335634	0.000545609
TF-Binding	Blood	NAE1	0.0246742	0.00169901
TF-Binding	Blood	KATNAL2	0.0175488	0.00173932
TF-Binding	Blood	NPNT	0.0666173	5.6191e-05
TF-Binding	Blood	FAM91A1	0.058086	0.00421647
TF-Binding	Blood	PAWR	0.0475813	0.00110553
TF-Binding	Blood	MAPT	0.071439	0.00106515
TF-Binding	Blood	FAM111B	0.0377194	0.000458016
TF-Binding	Blood	COL13A1	0.0522627	0.00175979
TF-Binding	Blood	PRRT4	0.0248795	0.00414081
TF-Binding	Blood	FAM169B	0.0222758	0.000537035

## Sheet: Table S2
Table S2: Hit genes and their corresponding TFs with their LASSO model weights for the skeletal muscle and whole blood TF-expression and TF-binding models.
Tissue	ID	Name	FDR B&H q-value	Hit Count in Query List
Skeletal Muscle	GO:0045321	leukocyte activation	6.577e-22	84
Skeletal Muscle	GO:0001775	cell activation	2.149e-21	88
Skeletal Muscle	GO:0002275	myeloid cell activation involved in immune response	9.744e-20	49
Skeletal Muscle	GO:0002366	leukocyte activation involved in immune response	2.432e-19	56
Skeletal Muscle	GO:0002263	cell activation involved in immune response	2.472e-19	56
Skeletal Muscle	GO:0002274	myeloid leukocyte activation	5.451e-19	54
Skeletal Muscle	GO:0043299	leukocyte degranulation	1.3e-18	47
Skeletal Muscle	GO:0002444	myeloid leukocyte mediated immunity	1.404e-18	48
Skeletal Muscle	GO:0042119	neutrophil activation	1.974e-17	43
Skeletal Muscle	GO:0002283	neutrophil activation involved in immune response	2.868e-17	42
Skeletal Muscle	GO:0036230	granulocyte activation	2.868e-17	43
Skeletal Muscle	GO:0002446	neutrophil mediated immunity	2.868e-17	43
Skeletal Muscle	GO:0043312	neutrophil degranulation	1.107e-16	41
Skeletal Muscle	GO:0002252	immune effector process	2.677e-15	70
Skeletal Muscle	GO:0045055	regulated exocytosis	4.275e-15	52
Skeletal Muscle	GO:0006906	vesicle fusion	4.417e-14	56
Skeletal Muscle	GO:0090174	organelle membrane fusion	5.313e-14	56
Skeletal Muscle	GO:0006887	exocytosis	6.23e-14	54
Skeletal Muscle	GO:0140029	exocytic process	6.23e-14	54
Skeletal Muscle	GO:0099500	vesicle fusion to plasma membrane	6.23e-14	54
Skeletal Muscle	GO:0002443	leukocyte mediated immunity	6.33e-14	54
Skeletal Muscle	GO:0061025	membrane fusion	6.33e-14	59
Skeletal Muscle	GO:0048284	organelle fusion	1.584e-13	56
Skeletal Muscle	GO:0007155	cell adhesion	1.343e-12	69
Skeletal Muscle	GO:0032940	secretion by cell	1.44e-12	67
Skeletal Muscle	GO:0140352	export from cell	6.993e-12	67
Skeletal Muscle	GO:0006954	inflammatory response	9.971e-12	49
Skeletal Muscle	GO:0046649	lymphocyte activation	1.363e-11	49
Skeletal Muscle	GO:0098609	cell-cell adhesion	1.405e-11	51
Skeletal Muscle	GO:0046903	secretion	1.85e-11	69
Skeletal Muscle	GO:0016050	vesicle organization	2.132e-11	72
Skeletal Muscle	GO:0042110	T cell activation	7.55e-11	38
Skeletal Muscle	GO:0098542	defense response to other organism	1.585e-10	59
Skeletal Muscle	GO:0051240	positive regulation of multicellular organismal process	5.563e-10	68
Skeletal Muscle	GO:0002694	regulation of leukocyte activation	8.226e-10	40
Skeletal Muscle	GO:0070661	leukocyte proliferation	9.901e-10	29
Skeletal Muscle	GO:0002682	regulation of immune system process	1.026e-09	68
Skeletal Muscle	GO:0019221	cytokine-mediated signaling pathway	1.239e-09	42
Skeletal Muscle	GO:0070663	regulation of leukocyte proliferation	2.186e-09	25
Skeletal Muscle	GO:0030155	regulation of cell adhesion	2.325e-09	43
Skeletal Muscle	GO:0002684	positive regulation of immune system process	2.325e-09	52
Skeletal Muscle	GO:0046651	lymphocyte proliferation	3.458e-09	27
Skeletal Muscle	GO:0032943	mononuclear cell proliferation	4.279e-09	27
Skeletal Muscle	GO:0050865	regulation of cell activation	4.524e-09	40
Skeletal Muscle	GO:0071345	cellular response to cytokine stimulus	4.585e-09	56
Skeletal Muscle	GO:0034097	response to cytokine	5.119e-09	59
Skeletal Muscle	GO:0048534	hematopoietic or lymphoid organ development	6.509e-09	58
Skeletal Muscle	GO:0002520	immune system development	1.11e-08	59
Skeletal Muscle	GO:0050670	regulation of lymphocyte proliferation	1.299e-08	23
Skeletal Muscle	GO:0032103	positive regulation of response to external stimulus	1.304e-08	34
Skeletal Muscle	GO:0032944	regulation of mononuclear cell proliferation	1.525e-08	23
Skeletal Muscle	GO:0002521	leukocyte differentiation	1.878e-08	37
Skeletal Muscle	GO:0007159	leukocyte cell-cell adhesion	1.992e-08	28
Skeletal Muscle	GO:0042098	T cell proliferation	2.135e-08	22
Skeletal Muscle	GO:0022407	regulation of cell-cell adhesion	3.252e-08	31
Skeletal Muscle	GO:0030097	hemopoiesis	3.479e-08	55
Skeletal Muscle	GO:0032101	regulation of response to external stimulus	6.098e-08	50
Skeletal Muscle	GO:0045087	innate immune response	6.279e-08	46
Skeletal Muscle	GO:0051249	regulation of lymphocyte activation	7.587e-08	33
Skeletal Muscle	GO:0048002	antigen processing and presentation of peptide antigen	8.922e-08	18
Skeletal Muscle	GO:0051050	positive regulation of transport	1.012e-07	46
Skeletal Muscle	GO:0050863	regulation of T cell activation	1.176e-07	26
Skeletal Muscle	GO:0002478	antigen processing and presentation of exogenous peptide antigen	1.384e-07	17
Skeletal Muscle	GO:0001816	cytokine production	1.558e-07	44
Skeletal Muscle	GO:0031347	regulation of defense response	1.627e-07	39
Skeletal Muscle	GO:0019882	antigen processing and presentation	1.698e-07	20
Skeletal Muscle	GO:0045597	positive regulation of cell differentiation	1.744e-07	45
Skeletal Muscle	GO:0019884	antigen processing and presentation of exogenous antigen	2.508e-07	17
Skeletal Muscle	GO:0009617	response to bacterium	2.536e-07	46
Skeletal Muscle	GO:0002696	positive regulation of leukocyte activation	2.847e-07	28
Skeletal Muscle	GO:0051094	positive regulation of developmental process	3.212e-07	57
Skeletal Muscle	GO:0031399	regulation of protein modification process	3.24e-07	63
Skeletal Muscle	GO:0001817	regulation of cytokine production	3.295e-07	41
Skeletal Muscle	GO:1902107	positive regulation of leukocyte differentiation	3.663e-07	18
Skeletal Muscle	GO:1903708	positive regulation of hemopoiesis	3.886e-07	18
Skeletal Muscle	GO:0043269	regulation of ion transport	4.202e-07	56
Skeletal Muscle	GO:0050867	positive regulation of cell activation	5.059e-07	28
Skeletal Muscle	GO:0070665	positive regulation of leukocyte proliferation	6.059e-07	17
Skeletal Muscle	GO:1902105	regulation of leukocyte differentiation	6.574e-07	24
Skeletal Muscle	GO:0080134	regulation of response to stress	6.994e-07	57
Skeletal Muscle	GO:1903037	regulation of leukocyte cell-cell adhesion	7.758e-07	24
Skeletal Muscle	GO:0008285	negative regulation of cell population proliferation	1.143e-06	39
Skeletal Muscle	GO:0048646	anatomical structure formation involved in morphogenesis	1.265e-06	61
Skeletal Muscle	GO:1903706	regulation of hemopoiesis	1.301e-06	28
Skeletal Muscle	GO:0009967	positive regulation of signal transduction	1.424e-06	59
Skeletal Muscle	GO:0002699	positive regulation of immune effector process	1.519e-06	21
Skeletal Muscle	GO:0006909	phagocytosis	1.581e-06	24
Skeletal Muscle	GO:0002703	regulation of leukocyte mediated immunity	1.747e-06	20
Skeletal Muscle	GO:0008284	positive regulation of cell population proliferation	2.187e-06	44
Skeletal Muscle	GO:0030335	positive regulation of cell migration	2.409e-06	31
Skeletal Muscle	GO:0006801	superoxide metabolic process	2.476e-06	11
Skeletal Muscle	GO:0002695	negative regulation of leukocyte activation	2.983e-06	18
Skeletal Muscle	GO:0040017	positive regulation of locomotion	3.399e-06	32
Skeletal Muscle	GO:0051247	positive regulation of protein metabolic process	3.399e-06	57
Skeletal Muscle	GO:0032270	positive regulation of cellular protein metabolic process	3.84e-06	55
Skeletal Muscle	GO:0042129	regulation of T cell proliferation	4.152e-06	17
Skeletal Muscle	GO:0045639	positive regulation of myeloid cell differentiation	4.211e-06	13
Skeletal Muscle	GO:0050727	regulation of inflammatory response	4.23e-06	25
Skeletal Muscle	GO:0051090	regulation of DNA-binding transcription factor activity	4.756e-06	34
Skeletal Muscle	GO:0051241	negative regulation of multicellular organismal process	5.119e-06	48
Skeletal Muscle	GO:2000147	positive regulation of cell motility	5.441e-06	31
Skeletal Muscle	GO:0050764	regulation of phagocytosis	6.208e-06	13
Skeletal Muscle	GO:0042116	macrophage activation	6.208e-06	13
Skeletal Muscle	GO:0002683	negative regulation of immune system process	6.438e-06	26
Skeletal Muscle	GO:0032655	regulation of interleukin-12 production	6.438e-06	10
Skeletal Muscle	GO:0034113	heterotypic cell-cell adhesion	6.438e-06	10
Skeletal Muscle	GO:0001932	regulation of protein phosphorylation	7.248e-06	48
Skeletal Muscle	GO:0045785	positive regulation of cell adhesion	7.443e-06	26
Skeletal Muscle	GO:1903039	positive regulation of leukocyte cell-cell adhesion	7.443e-06	19
Skeletal Muscle	GO:0006468	protein phosphorylation	8.972e-06	57
Skeletal Muscle	GO:0051272	positive regulation of cellular component movement	9.109e-06	31
Skeletal Muscle	GO:0031349	positive regulation of defense response	9.353e-06	23
Skeletal Muscle	GO:2000026	regulation of multicellular organismal development	9.943e-06	56
Skeletal Muscle	GO:0050866	negative regulation of cell activation	9.943e-06	18
Skeletal Muscle	GO:0032615	interleukin-12 production	9.943e-06	10
Skeletal Muscle	GO:0050870	positive regulation of T cell activation	1.032e-05	18
Skeletal Muscle	GO:0090322	regulation of superoxide metabolic process	1.145e-05	8
Skeletal Muscle	GO:0002697	regulation of immune effector process	1.289e-05	28
Skeletal Muscle	GO:0051251	positive regulation of lymphocyte activation	1.301e-05	23
Skeletal Muscle	GO:0001818	negative regulation of cytokine production	1.301e-05	23
Skeletal Muscle	GO:0030099	myeloid cell differentiation	1.405e-05	29
Skeletal Muscle	GO:0022409	positive regulation of cell-cell adhesion	1.605e-05	20
Skeletal Muscle	GO:0043300	regulation of leukocyte degranulation	1.698e-05	10
Skeletal Muscle	GO:0001819	positive regulation of cytokine production	1.928e-05	27
Skeletal Muscle	GO:0007264	small GTPase mediated signal transduction	2.165e-05	26
Skeletal Muscle	GO:0002831	regulation of response to biotic stimulus	2.4e-05	25
Skeletal Muscle	GO:0043085	positive regulation of catalytic activity	2.494e-05	52
Skeletal Muscle	GO:0002886	regulation of myeloid leukocyte mediated immunity	2.563e-05	10
Skeletal Muscle	GO:0042325	regulation of phosphorylation	2.595e-05	51
Skeletal Muscle	GO:0019220	regulation of phosphate metabolic process	2.654e-05	56
Skeletal Muscle	GO:0051174	regulation of phosphorus metabolic process	2.67e-05	56
Skeletal Muscle	GO:0051091	positive regulation of DNA-binding transcription factor activity	2.67e-05	28
Skeletal Muscle	GO:0043270	positive regulation of ion transport	2.721e-05	33
Skeletal Muscle	GO:0070371	ERK1 and ERK2 cascade	2.739e-05	22
Skeletal Muscle	GO:0050671	positive regulation of lymphocyte proliferation	2.857e-05	14
Skeletal Muscle	GO:0050830	defense response to Gram-positive bacterium	2.93e-05	13
Skeletal Muscle	GO:0032946	positive regulation of mononuclear cell proliferation	3.208e-05	14
Skeletal Muscle	GO:1902533	positive regulation of intracellular signal transduction	3.605e-05	41
Skeletal Muscle	GO:0051345	positive regulation of hydrolase activity	3.631e-05	35
Skeletal Muscle	GO:0070372	regulation of ERK1 and ERK2 cascade	3.715e-05	21
Skeletal Muscle	GO:0051250	negative regulation of lymphocyte activation	3.945e-05	15
Skeletal Muscle	GO:0000165	MAPK cascade	4.28e-05	38
Skeletal Muscle	GO:0007010	cytoskeleton organization	4.352e-05	56
Skeletal Muscle	GO:0060326	cell chemotaxis	4.505e-05	20
Skeletal Muscle	GO:1903131	mononuclear cell differentiation	4.619e-05	25
Skeletal Muscle	GO:0042102	positive regulation of T cell proliferation	5.944e-05	12
Skeletal Muscle	GO:0001525	angiogenesis	6.877e-05	32
Skeletal Muscle	GO:0033043	regulation of organelle organization	6.877e-05	44
Skeletal Muscle	GO:0010562	positive regulation of phosphorus metabolic process	6.877e-05	40
Skeletal Muscle	GO:0045937	positive regulation of phosphate metabolic process	6.877e-05	40
Skeletal Muscle	GO:0051336	regulation of hydrolase activity	7.694e-05	47
Skeletal Muscle	GO:0043067	regulation of programmed cell death	8.352e-05	55
Skeletal Muscle	GO:0007265	Ras protein signal transduction	8.413e-05	21
Skeletal Muscle	GO:0032602	chemokine production	8.941e-05	11
Skeletal Muscle	GO:2000377	regulation of reactive oxygen species metabolic process	9.189e-05	16
Skeletal Muscle	GO:0002763	positive regulation of myeloid leukocyte differentiation	9.231e-05	9
Skeletal Muscle	GO:0050776	regulation of immune response	0.0001001	38
Skeletal Muscle	GO:0030029	actin filament-based process	0.0001001	34
Skeletal Muscle	GO:0034599	cellular response to oxidative stress	0.0001001	20
Skeletal Muscle	GO:1903530	regulation of secretion by cell	0.0001001	30
Skeletal Muscle	GO:0002224	toll-like receptor signaling pathway	0.0001004	13
Skeletal Muscle	GO:0001906	cell killing	0.0001004	17
Skeletal Muscle	GO:0062197	cellular response to chemical stress	0.0001024	22
Skeletal Muscle	GO:0072593	reactive oxygen species metabolic process	0.0001053	19
Skeletal Muscle	GO:0045637	regulation of myeloid cell differentiation	0.0001152	18
Skeletal Muscle	GO:0050729	positive regulation of inflammatory response	0.0001176	13
Skeletal Muscle	GO:0001913	T cell mediated cytotoxicity	0.0001179	9
Skeletal Muscle	GO:0043302	positive regulation of leukocyte degranulation	0.0001179	7
Skeletal Muscle	GO:0001909	leukocyte mediated cytotoxicity	0.0001227	13
Skeletal Muscle	GO:0035239	tube morphogenesis	0.0001238	44
Skeletal Muscle	GO:0031401	positive regulation of protein modification process	0.0001339	41
Skeletal Muscle	GO:0032680	regulation of tumor necrosis factor production	0.0001495	14
Skeletal Muscle	GO:0030036	actin cytoskeleton organization	0.0001601	31
Skeletal Muscle	GO:0031348	negative regulation of defense response	0.0001645	17
Skeletal Muscle	GO:0042981	regulation of apoptotic process	0.0001649	53
Skeletal Muscle	GO:0010942	positive regulation of cell death	0.0001649	31
Skeletal Muscle	GO:0051046	regulation of secretion	0.0001678	31
Skeletal Muscle	GO:0002237	response to molecule of bacterial origin	0.0001747	25
Skeletal Muscle	GO:0042554	superoxide anion generation	0.0001749	7
Skeletal Muscle	GO:1903555	regulation of tumor necrosis factor superfamily cytokine production	0.000186	14
Skeletal Muscle	GO:0051092	positive regulation of NF-kappaB transcription factor activity	0.0001867	23
Skeletal Muscle	GO:0032640	tumor necrosis factor production	0.0001938	14
Skeletal Muscle	GO:0030225	macrophage differentiation	0.0002003	8
Skeletal Muscle	GO:0033993	response to lipid	0.0002026	45
Skeletal Muscle	GO:0018108	peptidyl-tyrosine phosphorylation	0.0002041	20
Skeletal Muscle	GO:0010628	positive regulation of gene expression	0.0002087	44
Skeletal Muscle	GO:0018212	peptidyl-tyrosine modification	0.0002239	20
Skeletal Muscle	GO:0048514	blood vessel morphogenesis	0.0002246	34
Skeletal Muscle	GO:0007162	negative regulation of cell adhesion	0.0002422	19
Skeletal Muscle	GO:2000116	regulation of cysteine-type endopeptidase activity	0.0002459	16
Skeletal Muscle	GO:0032642	regulation of chemokine production	0.0002476	10
Skeletal Muscle	GO:0071706	tumor necrosis factor superfamily cytokine production	0.0002479	14
Skeletal Muscle	GO:0032735	positive regulation of interleukin-12 production	0.0002479	7
Skeletal Muscle	GO:0097190	apoptotic signaling pathway	0.0002538	27
Skeletal Muscle	GO:0043408	regulation of MAPK cascade	0.0002574	31
Skeletal Muscle	GO:0072507	divalent inorganic cation homeostasis	0.000268	25
Skeletal Muscle	GO:0010743	regulation of macrophage derived foam cell differentiation	0.0002734	6
Skeletal Muscle	GO:0042327	positive regulation of phosphorylation	0.0002783	36
Skeletal Muscle	GO:0043281	regulation of cysteine-type endopeptidase activity involved in apoptotic process	0.0002796	15
Skeletal Muscle	GO:0044070	regulation of anion transport	0.0002865	36
Skeletal Muscle	GO:0042060	wound healing	0.0003208	26
Skeletal Muscle	GO:0002483	antigen processing and presentation of endogenous peptide antigen	0.0003208	5
Skeletal Muscle	GO:0002468	dendritic cell antigen processing and presentation	0.0003208	5
Skeletal Muscle	GO:0001944	vasculature development	0.0003214	38
Skeletal Muscle	GO:0034341	response to interferon-gamma	0.0003289	14
Skeletal Muscle	GO:0072503	cellular divalent inorganic cation homeostasis	0.0003292	24
Skeletal Muscle	GO:0051493	regulation of cytoskeleton organization	0.0003292	24
Skeletal Muscle	GO:0042742	defense response to bacterium	0.00033	21
Skeletal Muscle	GO:0030101	natural killer cell activation	0.00033	10
Skeletal Muscle	GO:0032632	interleukin-3 production	0.0003399	3
Skeletal Muscle	GO:0045088	regulation of innate immune response	0.0003477	18
Skeletal Muscle	GO:2000145	regulation of cell motility	0.0003631	39
Skeletal Muscle	GO:0001568	blood vessel development	0.000366	36
Skeletal Muscle	GO:0051270	regulation of cellular component movement	0.0003757	41
Skeletal Muscle	GO:0050900	leukocyte migration	0.0003814	24
Skeletal Muscle	GO:0006979	response to oxidative stress	0.0003814	24
Skeletal Muscle	GO:0002281	macrophage activation involved in immune response	0.0003837	5
Skeletal Muscle	GO:0002479	antigen processing and presentation of exogenous peptide antigen via MHC class I, TAP-dependent	0.0003925	8
Skeletal Muscle	GO:0022408	negative regulation of cell-cell adhesion	0.0004127	15
Skeletal Muscle	GO:0001910	regulation of leukocyte mediated cytotoxicity	0.0004184	10
Skeletal Muscle	GO:0040012	regulation of locomotion	0.0004322	40
Skeletal Muscle	GO:0097435	supramolecular fiber organization	0.0004338	31
Skeletal Muscle	GO:0006935	chemotaxis	0.0004354	30
Skeletal Muscle	GO:0002286	T cell activation involved in immune response	0.0004357	11
Skeletal Muscle	GO:0002761	regulation of myeloid leukocyte differentiation	0.0004377	12
Skeletal Muscle	GO:0001916	positive regulation of T cell mediated cytotoxicity	0.0004654	6
Skeletal Muscle	GO:0009611	response to wounding	0.0004713	31
Skeletal Muscle	GO:0030334	regulation of cell migration	0.0004796	37
Skeletal Muscle	GO:0019886	antigen processing and presentation of exogenous peptide antigen via MHC class II	0.0004796	9
Skeletal Muscle	GO:0031341	regulation of cell killing	0.0004796	11
Skeletal Muscle	GO:0055074	calcium ion homeostasis	0.0005295	23
Skeletal Muscle	GO:0032722	positive regulation of chemokine production	0.0005407	8
Skeletal Muscle	GO:0030098	lymphocyte differentiation	0.0005407	21
Skeletal Muscle	GO:0060627	regulation of vesicle-mediated transport	0.0005515	26
Skeletal Muscle	GO:1901342	regulation of vasculature development	0.0005525	20
Skeletal Muscle	GO:0032496	response to lipopolysaccharide	0.0005617	23
Skeletal Muscle	GO:0050672	negative regulation of lymphocyte proliferation	0.0005849	10
Skeletal Muscle	GO:0002833	positive regulation of response to biotic stimulus	0.0005849	16
Skeletal Muscle	GO:0048871	multicellular organismal homeostasis	0.0005852	25
Skeletal Muscle	GO:0019725	cellular homeostasis	0.0005855	37
Skeletal Muscle	GO:0010742	macrophage derived foam cell differentiation	0.0005919	6
Skeletal Muscle	GO:0002573	myeloid leukocyte differentiation	0.0005976	16
Skeletal Muscle	GO:0032945	negative regulation of mononuclear cell proliferation	0.0006111	10
Skeletal Muscle	GO:0002495	antigen processing and presentation of peptide antigen via MHC class II	0.0006152	9
Skeletal Muscle	GO:0042590	antigen processing and presentation of exogenous peptide antigen via MHC class I	0.0006165	8
Skeletal Muscle	GO:0002456	T cell mediated immunity	0.0006401	11
Skeletal Muscle	GO:0002504	antigen processing and presentation of peptide or polysaccharide antigen via MHC class II	0.000653	9
Skeletal Muscle	GO:0006919	activation of cysteine-type endopeptidase activity involved in apoptotic process	0.000653	9
Skeletal Muscle	GO:0090077	foam cell differentiation	0.0006628	6
Skeletal Muscle	GO:1990845	adaptive thermogenesis	0.0006672	11
Skeletal Muscle	GO:0002221	pattern recognition receptor signaling pathway	0.0006675	14
Skeletal Muscle	GO:0060341	regulation of cellular localization	0.0006862	33
Skeletal Muscle	GO:0002399	MHC class II protein complex assembly	0.0006948	3
Skeletal Muscle	GO:0002503	peptide antigen assembly with MHC class II protein complex	0.0006948	3
Skeletal Muscle	GO:0070997	neuron death	0.0006975	21
Skeletal Muscle	GO:0042330	taxis	0.0007596	30
Skeletal Muscle	GO:0097529	myeloid leukocyte migration	0.0007667	15
Skeletal Muscle	GO:0014068	positive regulation of phosphatidylinositol 3-kinase signaling	0.0007813	9
Skeletal Muscle	GO:0001774	microglial cell activation	0.0007813	7
Skeletal Muscle	GO:0006874	cellular calcium ion homeostasis	0.0007982	22
Skeletal Muscle	GO:0043280	positive regulation of cysteine-type endopeptidase activity involved in apoptotic process	0.0008014	11
Skeletal Muscle	GO:0001914	regulation of T cell mediated cytotoxicity	0.000858	7
Skeletal Muscle	GO:0051056	regulation of small GTPase mediated signal transduction	0.0008697	17
Skeletal Muscle	GO:0070664	negative regulation of leukocyte proliferation	0.0008802	10
Skeletal Muscle	GO:0060907	positive regulation of macrophage cytokine production	0.0008913	4
Skeletal Muscle	GO:0070374	positive regulation of ERK1 and ERK2 cascade	0.0009202	14
Skeletal Muscle	GO:0050778	positive regulation of immune response	0.0009315	29
Skeletal Muscle	GO:0001934	positive regulation of protein phosphorylation	0.001003	32
Skeletal Muscle	GO:0032956	regulation of actin cytoskeleton organization	0.001009	18
Skeletal Muscle	GO:0010952	positive regulation of peptidase activity	0.001009	13
Skeletal Muscle	GO:0019883	antigen processing and presentation of endogenous antigen	0.001066	5
Skeletal Muscle	GO:0031343	positive regulation of cell killing	0.001101	8
Skeletal Muscle	GO:0002578	negative regulation of antigen processing and presentation	0.001165	4
Skeletal Muscle	GO:0032675	regulation of interleukin-6 production	0.001165	12
Skeletal Muscle	GO:0043304	regulation of mast cell degranulation	0.001175	6
Skeletal Muscle	GO:0050728	negative regulation of inflammatory response	0.001211	12
Skeletal Muscle	GO:0072359	circulatory system development	0.001211	50
Skeletal Muscle	GO:0002577	regulation of antigen processing and presentation	0.00124	5
Skeletal Muscle	GO:1903793	positive regulation of anion transport	0.001247	23
Skeletal Muscle	GO:1903613	regulation of protein tyrosine phosphatase activity	0.001247	3
Skeletal Muscle	GO:0002704	negative regulation of leukocyte mediated immunity	0.001249	8
Skeletal Muscle	GO:0002687	positive regulation of leukocyte migration	0.001266	11
Skeletal Muscle	GO:0048729	tissue morphogenesis	0.001266	37
Skeletal Muscle	GO:0022603	regulation of anatomical structure morphogenesis	0.001267	38
Skeletal Muscle	GO:0006875	cellular metal ion homeostasis	0.001306	25
Skeletal Muscle	GO:0120161	regulation of cold-induced thermogenesis	0.001306	10
Skeletal Muscle	GO:0106106	cold-induced thermogenesis	0.001306	10
Skeletal Muscle	GO:0008360	regulation of cell shape	0.001376	11
Skeletal Muscle	GO:0032970	regulation of actin filament-based process	0.001386	19
Skeletal Muscle	GO:0032928	regulation of superoxide anion generation	0.00141	5
Skeletal Muscle	GO:0033006	regulation of mast cell activation involved in immune response	0.001418	6
Skeletal Muscle	GO:0035295	tube development	0.001418	48
Skeletal Muscle	GO:0045862	positive regulation of proteolysis	0.001466	18
Skeletal Muscle	GO:0032102	negative regulation of response to external stimulus	0.001468	20
Skeletal Muscle	GO:0097193	intrinsic apoptotic signaling pathway	0.001468	16
Skeletal Muscle	GO:0007009	plasma membrane organization	0.001468	13
Skeletal Muscle	GO:1905952	regulation of lipid localization	0.001468	13
Skeletal Muscle	GO:1903532	positive regulation of secretion by cell	0.001518	17
Skeletal Muscle	GO:0071346	cellular response to interferon-gamma	0.001544	12
Skeletal Muscle	GO:0015850	organic hydroxy compound transport	0.00155	16
Skeletal Muscle	GO:0006873	cellular ion homeostasis	0.001557	27
Skeletal Muscle	GO:0060333	interferon-gamma-mediated signaling pathway	0.00158	8
Skeletal Muscle	GO:0009628	response to abiotic stimulus	0.001581	48
Skeletal Muscle	GO:0002285	lymphocyte activation involved in immune response	0.001623	13
Skeletal Muscle	GO:0007204	positive regulation of cytosolic calcium ion concentration	0.001677	17
Skeletal Muscle	GO:0030217	T cell differentiation	0.001677	16
Skeletal Muscle	GO:0032760	positive regulation of tumor necrosis factor production	0.001693	9
Skeletal Muscle	GO:0001911	negative regulation of leukocyte mediated cytotoxicity	0.001693	6
Skeletal Muscle	GO:2001056	positive regulation of cysteine-type endopeptidase activity	0.001729	11
Skeletal Muscle	GO:0051402	neuron apoptotic process	0.001767	16
Skeletal Muscle	GO:0032635	interleukin-6 production	0.001768	12
Skeletal Muscle	GO:0010950	positive regulation of endopeptidase activity	0.001768	12
Skeletal Muscle	GO:0008630	intrinsic apoptotic signaling pathway in response to DNA damage	0.001772	9
Skeletal Muscle	GO:0120162	positive regulation of cold-induced thermogenesis	0.001893	8
Skeletal Muscle	GO:0002501	peptide antigen assembly with MHC protein complex	0.001918	3
Skeletal Muscle	GO:0051480	regulation of cytosolic calcium ion concentration	0.001925	18
Skeletal Muscle	GO:0043068	positive regulation of programmed cell death	0.001925	26
Skeletal Muscle	GO:1903557	positive regulation of tumor necrosis factor superfamily cytokine production	0.001972	9
Skeletal Muscle	GO:0016032	viral process	0.001979	31
Skeletal Muscle	GO:0045089	positive regulation of innate immune response	0.00204	13
Skeletal Muscle	GO:0001659	temperature homeostasis	0.002114	11
Skeletal Muscle	GO:0010876	lipid localization	0.002186	22
Skeletal Muscle	GO:0010648	negative regulation of cell communication	0.002224	47
Skeletal Muscle	GO:0002474	antigen processing and presentation of peptide antigen via MHC class I	0.002267	8
Skeletal Muscle	GO:0052547	regulation of peptidase activity	0.0023	20
Skeletal Muscle	GO:0001776	leukocyte homeostasis	0.002339	10
Skeletal Muscle	GO:0051338	regulation of transferase activity	0.002466	35
Skeletal Muscle	GO:0001912	positive regulation of leukocyte mediated cytotoxicity	0.002496	7
Skeletal Muscle	GO:2001233	regulation of apoptotic signaling pathway	0.002519	18
Skeletal Muscle	GO:0002764	immune response-regulating signaling pathway	0.002551	21
Skeletal Muscle	GO:1903305	regulation of regulated secretory pathway	0.002551	12
Skeletal Muscle	GO:0030003	cellular cation homeostasis	0.00259	26
Skeletal Muscle	GO:0010935	regulation of macrophage cytokine production	0.00259	4
Skeletal Muscle	GO:0050765	negative regulation of phagocytosis	0.002624	5
Skeletal Muscle	GO:0045765	regulation of angiogenesis	0.002685	18
Skeletal Muscle	GO:0055082	cellular chemical homeostasis	0.002803	31
Skeletal Muscle	GO:1905665	positive regulation of calcium ion import across plasma membrane	0.00282	3
Skeletal Muscle	GO:0002396	MHC protein complex assembly	0.00282	3
Skeletal Muscle	GO:2001188	regulation of T cell activation via T cell receptor contact with antigen bound to MHC molecule on antigen presenting cell	0.00282	3
Skeletal Muscle	GO:1903307	positive regulation of regulated secretory pathway	0.002821	7
Skeletal Muscle	GO:0030888	regulation of B cell proliferation	0.002821	7
Skeletal Muscle	GO:0060249	anatomical structure homeostasis	0.002837	22
Skeletal Muscle	GO:0052548	regulation of endopeptidase activity	0.002919	19
Skeletal Muscle	GO:0002707	negative regulation of lymphocyte mediated immunity	0.003026	7
Skeletal Muscle	GO:0055065	metal ion homeostasis	0.003033	26
Skeletal Muscle	GO:0010744	positive regulation of macrophage derived foam cell differentiation	0.003053	4
Skeletal Muscle	GO:0032815	negative regulation of natural killer cell activation	0.003053	4
Skeletal Muscle	GO:0002765	immune response-inhibiting signal transduction	0.003053	4
Skeletal Muscle	GO:2001198	regulation of dendritic cell differentiation	0.003053	4
Skeletal Muscle	GO:0043069	negative regulation of programmed cell death	0.003107	34
Skeletal Muscle	GO:0014070	response to organic cyclic compound	0.003124	42
Skeletal Muscle	GO:1901214	regulation of neuron death	0.003252	18
Skeletal Muscle	GO:0045672	positive regulation of osteoclast differentiation	0.003253	5
Skeletal Muscle	GO:0060548	negative regulation of cell death	0.003275	37
Skeletal Muscle	GO:0031342	negative regulation of cell killing	0.003387	6
Skeletal Muscle	GO:0043549	regulation of kinase activity	0.003444	32
Skeletal Muscle	GO:2000521	negative regulation of immunological synapse formation	0.003477	2
Skeletal Muscle	GO:0032880	regulation of protein localization	0.003595	32
Skeletal Muscle	GO:1903829	positive regulation of protein localization	0.003595	15
Skeletal Muscle	GO:0051047	positive regulation of secretion	0.003601	17
Skeletal Muscle	GO:0010934	macrophage cytokine production	0.003603	4
Skeletal Muscle	GO:0044403	biological process involved in symbiotic interaction	0.003613	32
Skeletal Muscle	GO:0007266	Rho protein signal transduction	0.003658	11
Skeletal Muscle	GO:0071621	granulocyte chemotaxis	0.003789	10
Skeletal Muscle	GO:0098771	inorganic ion homeostasis	0.00386	28
Skeletal Muscle	GO:0032637	interleukin-8 production	0.00386	8
Skeletal Muscle	GO:0023057	negative regulation of signaling	0.003887	46
Skeletal Muscle	GO:0006869	lipid transport	0.003907	20
Skeletal Muscle	GO:0097530	granulocyte migration	0.003907	11
Skeletal Muscle	GO:1990266	neutrophil migration	0.003907	10
Skeletal Muscle	GO:0055094	response to lipoprotein particle	0.003991	5
Skeletal Muscle	GO:0002709	regulation of T cell mediated immunity	0.004027	8
Skeletal Muscle	GO:0071827	plasma lipoprotein particle organization	0.004027	8
Skeletal Muscle	GO:0043066	negative regulation of apoptotic process	0.004037	33
Skeletal Muscle	GO:0048015	phosphatidylinositol-mediated signaling	0.004216	12
Skeletal Muscle	GO:0060760	positive regulation of response to cytokine stimulus	0.004216	6
Skeletal Muscle	GO:0006968	cellular defense response	0.004216	6
Skeletal Muscle	GO:0032755	positive regulation of interleukin-6 production	0.004222	8
Skeletal Muscle	GO:0045580	regulation of T cell differentiation	0.004311	11
Skeletal Muscle	GO:0051051	negative regulation of transport	0.004311	22
Skeletal Muscle	GO:0050730	regulation of peptidyl-tyrosine phosphorylation	0.004385	14
Skeletal Muscle	GO:0097006	regulation of plasma lipoprotein particle levels	0.004436	8
Skeletal Muscle	GO:0050777	negative regulation of immune response	0.004452	11
Skeletal Muscle	GO:1905954	positive regulation of lipid localization	0.004459	9
Skeletal Muscle	GO:0030593	neutrophil chemotaxis	0.004459	9
Skeletal Muscle	GO:0048017	inositol lipid-mediated signaling	0.004598	12
Skeletal Muscle	GO:0045621	positive regulation of lymphocyte differentiation	0.004669	9
Skeletal Muscle	GO:0032814	regulation of natural killer cell activation	0.004877	6
Skeletal Muscle	GO:0033003	regulation of mast cell activation	0.004877	6
Skeletal Muscle	GO:0048010	vascular endothelial growth factor receptor signaling pathway	0.004877	8
Skeletal Muscle	GO:0071825	protein-lipid complex subunit organization	0.004877	8
Skeletal Muscle	GO:0002768	immune response-regulating cell surface receptor signaling pathway	0.005057	20
Skeletal Muscle	GO:1905664	regulation of calcium ion import across plasma membrane	0.005099	3
Skeletal Muscle	GO:0002711	positive regulation of T cell mediated immunity	0.005248	6
Skeletal Muscle	GO:2001234	negative regulation of apoptotic signaling pathway	0.005432	13
Skeletal Muscle	GO:0034121	regulation of toll-like receptor signaling pathway	0.005451	7
Skeletal Muscle	GO:0051130	positive regulation of cellular component organization	0.005518	37
Skeletal Muscle	GO:0031532	actin cytoskeleton reorganization	0.005679	8
Skeletal Muscle	GO:0045921	positive regulation of exocytosis	0.005679	8
Skeletal Muscle	GO:0008015	blood circulation	0.005708	24
Skeletal Muscle	GO:0071216	cellular response to biotic stimulus	0.005788	16
Skeletal Muscle	GO:0050869	negative regulation of B cell activation	0.005837	5
Skeletal Muscle	GO:0071402	cellular response to lipoprotein particle stimulus	0.005837	5
Skeletal Muscle	GO:0045730	respiratory burst	0.005837	5
Skeletal Muscle	GO:0055080	cation homeostasis	0.005905	27
Skeletal Muscle	GO:0097028	dendritic cell differentiation	0.006021	6
Skeletal Muscle	GO:0043065	positive regulation of apoptotic process	0.006396	24
Skeletal Muscle	GO:0030595	leukocyte chemotaxis	0.006396	13
Skeletal Muscle	GO:0009615	response to virus	0.006396	17
Skeletal Muscle	GO:0001782	B cell homeostasis	0.006396	5
Skeletal Muscle	GO:2000249	regulation of actin cytoskeleton reorganization	0.006396	5
Skeletal Muscle	GO:0002220	innate immune response activating cell surface receptor signaling pathway	0.006499	8
Skeletal Muscle	GO:2000121	regulation of removal of superoxide radicals	0.006551	3
Skeletal Muscle	GO:0042270	protection from natural killer cell mediated cytotoxicity	0.006551	3
Skeletal Muscle	GO:0002604	regulation of dendritic cell antigen processing and presentation	0.006551	3
Skeletal Muscle	GO:0045588	positive regulation of gamma-delta T cell differentiation	0.006551	3
Skeletal Muscle	GO:0044087	regulation of cellular component biogenesis	0.006679	32
Skeletal Muscle	GO:0048872	homeostasis of number of cells	0.006712	18
Skeletal Muscle	GO:0050766	positive regulation of phagocytosis	0.006712	7
Skeletal Muscle	GO:0002507	tolerance induction	0.006956	5
Skeletal Muscle	GO:0048878	chemical homeostasis	0.006963	39
Skeletal Muscle	GO:0002822	regulation of adaptive immune response based on somatic recombination of immune receptors built from immunoglobulin superfamily domains	0.006988	11
Skeletal Muscle	GO:0002758	innate immune response-activating signal transduction	0.007037	8
Skeletal Muscle	GO:2001243	negative regulation of intrinsic apoptotic signaling pathway	0.007037	8
Skeletal Muscle	GO:0007517	muscle organ development	0.007037	19
Skeletal Muscle	GO:0045428	regulation of nitric oxide biosynthetic process	0.007037	7
Skeletal Muscle	GO:0017157	regulation of exocytosis	0.007143	13
Skeletal Muscle	GO:0032930	positive regulation of superoxide anion generation	0.007143	4
Skeletal Muscle	GO:0061081	positive regulation of myeloid leukocyte cytokine production involved in immune response	0.007143	4
Skeletal Muscle	GO:0050801	ion homeostasis	0.007143	28
Skeletal Muscle	GO:0043303	mast cell degranulation	0.00721	6
Skeletal Muscle	GO:0050805	negative regulation of synaptic transmission	0.007375	7
Skeletal Muscle	GO:0045576	mast cell activation	0.007375	7
Skeletal Muscle	GO:0002262	myeloid cell homeostasis	0.007491	13
Skeletal Muscle	GO:0001894	tissue homeostasis	0.007491	15
Skeletal Muscle	GO:0007015	actin filament organization	0.007918	18
Skeletal Muscle	GO:0002685	regulation of leukocyte migration	0.007918	12
Skeletal Muscle	GO:0045582	positive regulation of T cell differentiation	0.007965	8
Skeletal Muscle	GO:0043306	positive regulation of mast cell degranulation	0.007965	4
Skeletal Muscle	GO:0033008	positive regulation of mast cell activation involved in immune response	0.007965	4
Skeletal Muscle	GO:1902532	negative regulation of intracellular signal transduction	0.007965	23
Skeletal Muscle	GO:0002291	T cell activation via T cell receptor contact with antigen bound to MHC molecule on antigen presenting cell	0.007965	3
Skeletal Muscle	GO:0034765	regulation of ion transmembrane transport	0.007965	22
Skeletal Muscle	GO:0045453	bone resorption	0.007965	7
Skeletal Muscle	GO:0080164	regulation of nitric oxide metabolic process	0.007965	7
Skeletal Muscle	GO:0060337	type I interferon signaling pathway	0.007965	7
Skeletal Muscle	GO:0002279	mast cell activation involved in immune response	0.007965	6
Skeletal Muscle	GO:0031663	lipopolysaccharide-mediated signaling pathway	0.007965	6
Skeletal Muscle	GO:0002448	mast cell mediated immunity	0.007965	6
Skeletal Muscle	GO:0021502	neural fold elevation formation	0.007965	2
Skeletal Muscle	GO:1903615	positive regulation of protein tyrosine phosphatase activity	0.007965	2
Skeletal Muscle	GO:0032672	regulation of interleukin-3 production	0.007965	2
Skeletal Muscle	GO:0002491	antigen processing and presentation of endogenous peptide antigen via MHC class II	0.007965	2
Skeletal Muscle	GO:2001189	negative regulation of T cell activation via T cell receptor contact with antigen bound to MHC molecule on antigen presenting cell	0.007965	2
Skeletal Muscle	GO:0071930	negative regulation of transcription involved in G1/S transition of mitotic cell cycle	0.007965	2
Skeletal Muscle	GO:0002554	serotonin secretion by platelet	0.007965	2
Skeletal Muscle	GO:0000902	cell morphogenesis	0.008155	37
Skeletal Muscle	GO:0043254	regulation of protein-containing complex assembly	0.008262	18
Skeletal Muscle	GO:0071357	cellular response to type I interferon	0.008331	7
Skeletal Muscle	GO:0042509	regulation of tyrosine phosphorylation of STAT protein	0.008331	7
Skeletal Muscle	GO:0019229	regulation of vasoconstriction	0.008331	7
Skeletal Muscle	GO:0034762	regulation of transmembrane transport	0.008396	22
Skeletal Muscle	GO:0032653	regulation of interleukin-10 production	0.008429	6
Skeletal Muscle	GO:0044092	negative regulation of molecular function	0.00846	38
Skeletal Muscle	GO:0002710	negative regulation of T cell mediated immunity	0.008492	5
Skeletal Muscle	GO:0045859	regulation of protein kinase activity	0.008638	28
Skeletal Muscle	GO:0042113	B cell activation	0.008639	15
Skeletal Muscle	GO:0071404	cellular response to low-density lipoprotein particle stimulus	0.008762	4
Skeletal Muscle	GO:0019932	second-messenger-mediated signaling	0.009089	22
Skeletal Muscle	GO:0046578	regulation of Ras protein signal transduction	0.009247	12
Skeletal Muscle	GO:0003013	circulatory system process	0.009247	25
Skeletal Muscle	GO:0014065	phosphatidylinositol 3-kinase signaling	0.009261	10
Skeletal Muscle	GO:0050731	positive regulation of peptidyl-tyrosine phosphorylation	0.009287	11
Skeletal Muscle	GO:0032987	protein-lipid complex disassembly	0.009484	6
Skeletal Muscle	GO:0034381	plasma lipoprotein particle clearance	0.009484	6
Skeletal Muscle	GO:0071829	plasma lipoprotein particle disassembly	0.009484	6
Skeletal Muscle	GO:0046645	positive regulation of gamma-delta T cell activation	0.009646	3
Skeletal Muscle	GO:1903265	positive regulation of tumor necrosis factor-mediated signaling pathway	0.009646	3
Skeletal Muscle	GO:0031953	negative regulation of protein autophosphorylation	0.009646	3
Skeletal Muscle	GO:0031664	regulation of lipopolysaccharide-mediated signaling pathway	0.009775	4
Skeletal Muscle	GO:0045649	regulation of macrophage differentiation	0.009775	4
Skeletal Muscle	GO:0002824	positive regulation of adaptive immune response based on somatic recombination of immune receptors built from immunoglobulin superfamily domains	0.009827	8
Skeletal Muscle	GO:0014066	regulation of phosphatidylinositol 3-kinase signaling	0.009969	9
Skeletal Muscle	GO:0002823	negative regulation of adaptive immune response based on somatic recombination of immune receptors built from immunoglobulin superfamily domains	0.01001	6
Skeletal Muscle	GO:0007260	tyrosine phosphorylation of STAT protein	0.01002	7
Skeletal Muscle	GO:0002009	morphogenesis of an epithelium	0.01028	28
Skeletal Muscle	GO:0034340	response to type I interferon	0.01057	7
Skeletal Muscle	GO:0008631	intrinsic apoptotic signaling pathway in response to oxidative stress	0.01068	5
Skeletal Muscle	GO:0034142	toll-like receptor 4 signaling pathway	0.01068	5
Skeletal Muscle	GO:0010884	positive regulation of lipid storage	0.01094	4
Skeletal Muscle	GO:0002819	regulation of adaptive immune response	0.011	11
Skeletal Muscle	GO:0051093	negative regulation of developmental process	0.01105	33
Skeletal Muscle	GO:0032677	regulation of interleukin-8 production	0.01105	7
Skeletal Muscle	GO:0002700	regulation of production of molecular mediator of immune response	0.01111	10
Skeletal Muscle	GO:0032613	interleukin-10 production	0.01125	6
Skeletal Muscle	GO:0032612	interleukin-1 production	0.01149	9
Skeletal Muscle	GO:0034694	response to prostaglandin	0.01149	5
Skeletal Muscle	GO:0043523	regulation of neuron apoptotic process	0.0115	13
Skeletal Muscle	GO:0045586	regulation of gamma-delta T cell differentiation	0.01166	3
Skeletal Muscle	GO:0043086	negative regulation of catalytic activity	0.01185	29
Skeletal Muscle	GO:0050868	negative regulation of T cell activation	0.01185	9
Skeletal Muscle	GO:0002260	lymphocyte homeostasis	0.01205	7
Skeletal Muscle	GO:0098581	detection of external biotic stimulus	0.01205	4
Skeletal Muscle	GO:0002643	regulation of tolerance induction	0.01205	4
Skeletal Muscle	GO:0090280	positive regulation of calcium ion import	0.01205	4
Skeletal Muscle	GO:0002250	adaptive immune response	0.0122	24
Skeletal Muscle	GO:0030162	regulation of proteolysis	0.01296	25
Skeletal Muscle	GO:1901216	positive regulation of neuron death	0.01297	8
Skeletal Muscle	GO:0062207	regulation of pattern recognition receptor signaling pathway	0.01297	8
Skeletal Muscle	GO:0071222	cellular response to lipopolysaccharide	0.01303	14
Skeletal Muscle	GO:0001501	skeletal system development	0.01312	24
Skeletal Muscle	GO:0006809	nitric oxide biosynthetic process	0.01322	7
Skeletal Muscle	GO:0001961	positive regulation of cytokine-mediated signaling pathway	0.01322	5
Skeletal Muscle	GO:0002820	negative regulation of adaptive immune response	0.01323	6
Skeletal Muscle	GO:0046631	alpha-beta T cell activation	0.01327	10
Skeletal Muscle	GO:0002821	positive regulation of adaptive immune response	0.0134	8
Skeletal Muscle	GO:0032368	regulation of lipid transport	0.01352	10
Skeletal Muscle	GO:1902563	regulation of neutrophil activation	0.01352	3
Skeletal Muscle	GO:1905651	regulation of artery morphogenesis	0.01352	3
Skeletal Muscle	GO:0023061	signal release	0.01352	21
Skeletal Muscle	GO:1903849	positive regulation of aorta morphogenesis	0.01352	2
Skeletal Muscle	GO:0002351	serotonin production involved in inflammatory response	0.01352	2
Skeletal Muscle	GO:0001813	regulation of antibody-dependent cellular cytotoxicity	0.01352	2
Skeletal Muscle	GO:0038124	toll-like receptor TLR6:TLR2 signaling pathway	0.01352	2
Skeletal Muscle	GO:0002605	negative regulation of dendritic cell antigen processing and presentation	0.01352	2
Skeletal Muscle	GO:0030886	negative regulation of myeloid dendritic cell activation	0.01352	2
Skeletal Muscle	GO:2000520	regulation of immunological synapse formation	0.01352	2
Skeletal Muscle	GO:0002469	myeloid dendritic cell antigen processing and presentation	0.01352	2
Skeletal Muscle	GO:0002442	serotonin secretion involved in inflammatory response	0.01352	2
Skeletal Muscle	GO:0070543	response to linoleic acid	0.01352	2
Skeletal Muscle	GO:1904466	positive regulation of matrix metallopeptidase secretion	0.01352	2
Skeletal Muscle	GO:0046967	cytosol to endoplasmic reticulum transport	0.01352	2
Skeletal Muscle	GO:2000379	positive regulation of reactive oxygen species metabolic process	0.01357	8
Skeletal Muscle	GO:0045619	regulation of lymphocyte differentiation	0.0136	11
Skeletal Muscle	GO:1900407	regulation of cellular response to oxidative stress	0.01396	7
Skeletal Muscle	GO:0050921	positive regulation of chemotaxis	0.01396	9
Skeletal Muscle	GO:0140546	defense response to symbiont	0.01396	13
Skeletal Muscle	GO:0051607	defense response to virus	0.01396	13
Skeletal Muscle	GO:0046632	alpha-beta T cell differentiation	0.01396	8
Skeletal Muscle	GO:0015918	sterol transport	0.01396	8
Skeletal Muscle	GO:0032479	regulation of type I interferon production	0.01396	8
Skeletal Muscle	GO:0006911	phagocytosis, engulfment	0.01396	8
Skeletal Muscle	GO:1900120	regulation of receptor binding	0.01424	4
Skeletal Muscle	GO:0061515	myeloid cell development	0.01451	8
Skeletal Muscle	GO:0002702	positive regulation of production of molecular mediator of immune response	0.01451	8
Skeletal Muscle	GO:0022604	regulation of cell morphogenesis	0.0149	14
Skeletal Muscle	GO:1903409	reactive oxygen species biosynthetic process	0.0149	9
Skeletal Muscle	GO:0002698	negative regulation of immune effector process	0.0149	9
Skeletal Muscle	GO:0031400	negative regulation of protein modification process	0.01512	21
Skeletal Muscle	GO:0009620	response to fungus	0.0152	7
Skeletal Muscle	GO:0043410	positive regulation of MAPK cascade	0.01551	20
Skeletal Muscle	GO:0044706	multi-multicellular organism process	0.01551	14
Skeletal Muscle	GO:0046643	regulation of gamma-delta T cell activation	0.0158	3
Skeletal Muscle	GO:0002361	CD4-positive, CD25-positive, alpha-beta regulatory T cell differentiation	0.0158	3
Skeletal Muscle	GO:0046209	nitric oxide metabolic process	0.01585	7
Skeletal Muscle	GO:0033209	tumor necrosis factor-mediated signaling pathway	0.01586	9
Skeletal Muscle	GO:0032269	negative regulation of cellular protein metabolic process	0.01594	32
Skeletal Muscle	GO:0030316	osteoclast differentiation	0.01616	8
Skeletal Muscle	GO:0071219	cellular response to molecule of bacterial origin	0.01649	14
Skeletal Muscle	GO:0070201	regulation of establishment of protein localization	0.01663	22
Skeletal Muscle	GO:0035023	regulation of Rho protein signal transduction	0.01675	8
Skeletal Muscle	GO:0032606	type I interferon production	0.01675	8
Skeletal Muscle	GO:0033005	positive regulation of mast cell activation	0.01714	4
Skeletal Muscle	GO:0045591	positive regulation of regulatory T cell differentiation	0.01714	4
Skeletal Muscle	GO:0002532	production of molecular mediator involved in inflammatory response	0.0172	7
Skeletal Muscle	GO:0051924	regulation of calcium ion transport	0.01788	13
Skeletal Muscle	GO:0042100	B cell proliferation	0.01797	7
Skeletal Muscle	GO:2001057	reactive nitrogen species metabolic process	0.01797	7
Skeletal Muscle	GO:0051048	negative regulation of secretion	0.01797	11
Skeletal Muscle	GO:1903426	regulation of reactive oxygen species biosynthetic process	0.01797	8
Skeletal Muscle	GO:0006812	cation transport	0.01834	36
Skeletal Muscle	GO:1904062	regulation of cation transmembrane transport	0.0191	15
Skeletal Muscle	GO:0002706	regulation of lymphocyte mediated immunity	0.01988	10
Skeletal Muscle	GO:2001236	regulation of extrinsic apoptotic signaling pathway	0.01991	9
Skeletal Muscle	GO:0048771	tissue remodeling	0.02005	11
Skeletal Muscle	GO:0045066	regulatory T cell differentiation	0.02037	5
Skeletal Muscle	GO:0071611	granulocyte colony-stimulating factor production	0.02043	2
Skeletal Muscle	GO:0071726	cellular response to diacyl bacterial lipopeptide	0.02043	2
Skeletal Muscle	GO:0071724	response to diacyl bacterial lipopeptide	0.02043	2
Skeletal Muscle	GO:1900127	positive regulation of hyaluronan biosynthetic process	0.02043	2
Skeletal Muscle	GO:0010957	negative regulation of vitamin D biosynthetic process	0.02043	2
Skeletal Muscle	GO:0051248	negative regulation of protein metabolic process	0.02081	33
Skeletal Muscle	GO:1904018	positive regulation of vasculature development	0.02081	10
Skeletal Muscle	GO:0045766	positive regulation of angiogenesis	0.02081	10
Skeletal Muscle	GO:0009968	negative regulation of signal transduction	0.02096	40
Skeletal Muscle	GO:2000181	negative regulation of blood vessel morphogenesis	0.02096	9
Skeletal Muscle	GO:0051223	regulation of protein transport	0.02102	21
Skeletal Muscle	GO:0001820	serotonin secretion	0.02111	3
Skeletal Muscle	GO:0019885	antigen processing and presentation of endogenous peptide antigen via MHC class I	0.02111	3
Skeletal Muscle	GO:0002767	immune response-inhibiting cell surface receptor signaling pathway	0.02111	3
Skeletal Muscle	GO:0045651	positive regulation of macrophage differentiation	0.02111	3
Skeletal Muscle	GO:0050864	regulation of B cell activation	0.02117	10
Skeletal Muscle	GO:0002218	activation of innate immune response	0.02117	8
Skeletal Muscle	GO:0099024	plasma membrane invagination	0.02117	8
Skeletal Muscle	GO:0090087	regulation of peptide transport	0.0214	22
Skeletal Muscle	GO:0061082	myeloid leukocyte cytokine production	0.02198	4
Skeletal Muscle	GO:0032720	negative regulation of tumor necrosis factor production	0.02198	6
Skeletal Muscle	GO:1903038	negative regulation of leukocyte cell-cell adhesion	0.02198	9
Skeletal Muscle	GO:1901343	negative regulation of vasculature development	0.02198	9
Skeletal Muscle	GO:0002429	immune response-activating cell surface receptor signaling pathway	0.02198	17
Skeletal Muscle	GO:0044057	regulation of system process	0.02198	23
Skeletal Muscle	GO:0060562	epithelial tube morphogenesis	0.022	18
Skeletal Muscle	GO:0090279	regulation of calcium ion import	0.02244	5
Skeletal Muscle	GO:1902882	regulation of response to oxidative stress	0.02246	7
Skeletal Muscle	GO:0010959	regulation of metal ion transport	0.02263	13
Skeletal Muscle	GO:0006900	vesicle budding from membrane	0.0228	26
Skeletal Muscle	GO:0002757	immune response-activating signal transduction	0.02306	17
Skeletal Muscle	GO:0033157	regulation of intracellular protein transport	0.02349	12
Skeletal Muscle	GO:0002544	chronic inflammatory response	0.02366	4
Skeletal Muscle	GO:0045429	positive regulation of nitric oxide biosynthetic process	0.02366	5
Skeletal Muscle	GO:0032757	positive regulation of interleukin-8 production	0.02366	5
Skeletal Muscle	GO:1904036	negative regulation of epithelial cell apoptotic process	0.02366	5
Skeletal Muscle	GO:1902622	regulation of neutrophil migration	0.02366	5
Skeletal Muscle	GO:0034614	cellular response to reactive oxygen species	0.02382	10
Skeletal Muscle	GO:0030218	erythrocyte differentiation	0.02382	10
Skeletal Muscle	GO:0060135	maternal process involved in female pregnancy	0.02382	6
Skeletal Muscle	GO:1903556	negative regulation of tumor necrosis factor superfamily cytokine production	0.02382	6
Skeletal Muscle	GO:0032652	regulation of interleukin-1 production	0.02383	8
Skeletal Muscle	GO:0042310	vasoconstriction	0.02398	7
Skeletal Muscle	GO:0051129	negative regulation of cellular component organization	0.02398	25
Skeletal Muscle	GO:0051384	response to glucocorticoid	0.02423	12
Skeletal Muscle	GO:0006898	receptor-mediated endocytosis	0.02438	15
Skeletal Muscle	GO:0071356	cellular response to tumor necrosis factor	0.0248	13
Skeletal Muscle	GO:0045646	regulation of erythrocyte differentiation	0.02488	5
Skeletal Muscle	GO:0035304	regulation of protein dephosphorylation	0.02544	8
Skeletal Muscle	GO:0048545	response to steroid hormone	0.02544	18
Skeletal Muscle	GO:0019730	antimicrobial humoral response	0.02583	9
Skeletal Muscle	GO:0030301	cholesterol transport	0.02585	7
Skeletal Muscle	GO:1904951	positive regulation of establishment of protein localization	0.02628	14
Skeletal Muscle	GO:0010803	regulation of tumor necrosis factor-mediated signaling pathway	0.0263	5
Skeletal Muscle	GO:1904407	positive regulation of nitric oxide metabolic process	0.0263	5
Skeletal Muscle	GO:0071380	cellular response to prostaglandin E stimulus	0.02698	3
Skeletal Muscle	GO:0007259	receptor signaling pathway via JAK-STAT	0.02736	9
Skeletal Muscle	GO:1903847	regulation of aorta morphogenesis	0.02776	2
Skeletal Muscle	GO:0031554	regulation of DNA-templated transcription, termination	0.02776	2
Skeletal Muscle	GO:0002576	platelet degranulation	0.02784	7
Skeletal Muscle	GO:0043123	positive regulation of I-kappaB kinase/NF-kappaB signaling	0.0281	9
Skeletal Muscle	GO:0070373	negative regulation of ERK1 and ERK2 cascade	0.02839	6
Skeletal Muscle	GO:0032418	lysosome localization	0.02839	6
Skeletal Muscle	GO:0007568	aging	0.02871	18
Skeletal Muscle	GO:0060759	regulation of response to cytokine stimulus	0.02885	9
Skeletal Muscle	GO:0071622	regulation of granulocyte chemotaxis	0.02943	5
Skeletal Muscle	GO:0006691	leukotriene metabolic process	0.02953	4
Skeletal Muscle	GO:0032673	regulation of interleukin-4 production	0.02953	4
Skeletal Muscle	GO:1902624	positive regulation of neutrophil migration	0.02953	4
Skeletal Muscle	GO:0071277	cellular response to calcium ion	0.02955	6
Skeletal Muscle	GO:0002705	positive regulation of leukocyte mediated immunity	0.02963	8
Skeletal Muscle	GO:0002367	cytokine production involved in immune response	0.02976	7
Skeletal Muscle	GO:0070486	leukocyte aggregation	0.03014	3
Skeletal Muscle	GO:0043320	natural killer cell degranulation	0.03014	3
Skeletal Muscle	GO:0042117	monocyte activation	0.03014	3
Skeletal Muscle	GO:0042492	gamma-delta T cell differentiation	0.03014	3
Skeletal Muscle	GO:0043031	negative regulation of macrophage activation	0.03014	3
Skeletal Muscle	GO:0002526	acute inflammatory response	0.03041	8
Skeletal Muscle	GO:0051347	positive regulation of transferase activity	0.03066	23
Skeletal Muscle	GO:2001242	regulation of intrinsic apoptotic signaling pathway	0.03104	9
Skeletal Muscle	GO:0038093	Fc receptor signaling pathway	0.03104	10
Skeletal Muscle	GO:0031333	negative regulation of protein-containing complex assembly	0.03133	8
Skeletal Muscle	GO:0150077	regulation of neuroinflammatory response	0.03146	4
Skeletal Muscle	GO:0032816	positive regulation of natural killer cell activation	0.03146	4
Skeletal Muscle	GO:0032611	interleukin-1 beta production	0.03172	7
Skeletal Muscle	GO:0034101	erythrocyte homeostasis	0.03262	10
Skeletal Muscle	GO:0007229	integrin-mediated signaling pathway	0.03291	7
Skeletal Muscle	GO:0046849	bone remodeling	0.03291	7
Skeletal Muscle	GO:0046635	positive regulation of alpha-beta T cell activation	0.03331	6
Skeletal Muscle	GO:0030001	metal ion transport	0.03342	18
Skeletal Muscle	GO:0097696	receptor signaling pathway via STAT	0.03354	9
Skeletal Muscle	GO:0016045	detection of bacterium	0.03354	3
Skeletal Muscle	GO:0032695	negative regulation of interleukin-12 production	0.03354	3
Skeletal Muscle	GO:1903978	regulation of microglial cell activation	0.03354	3
Skeletal Muscle	GO:0098751	bone cell development	0.03354	4
Skeletal Muscle	GO:0098801	regulation of renal system process	0.03354	4
Skeletal Muscle	GO:0090050	positive regulation of cell migration involved in sprouting angiogenesis	0.03354	4
Skeletal Muscle	GO:0010522	regulation of calcium ion transport into cytosol	0.03373	7
Skeletal Muscle	GO:1904645	response to amyloid-beta	0.03373	5
Skeletal Muscle	GO:0038061	NIK/NF-kappaB signaling	0.03421	9
Skeletal Muscle	GO:0007565	female pregnancy	0.03473	12
Skeletal Muscle	GO:0031175	neuron projection development	0.03492	34
Skeletal Muscle	GO:0033674	positive regulation of kinase activity	0.03539	21
Skeletal Muscle	GO:1905653	positive regulation of artery morphogenesis	0.03565	2
Skeletal Muscle	GO:0060556	regulation of vitamin D biosynthetic process	0.03565	2
Skeletal Muscle	GO:0015939	pantothenate metabolic process	0.03565	2
Skeletal Muscle	GO:0060369	positive regulation of Fc receptor mediated stimulatory signaling pathway	0.03565	2
Skeletal Muscle	GO:0002519	natural killer cell tolerance induction	0.03565	2
Skeletal Muscle	GO:0002440	production of molecular mediator of immune response	0.03565	13
Skeletal Muscle	GO:0010737	protein kinase A signaling	0.03565	4
Skeletal Muscle	GO:0045953	negative regulation of natural killer cell mediated cytotoxicity	0.03565	4
Skeletal Muscle	GO:0030183	B cell differentiation	0.03575	8
Skeletal Muscle	GO:0034220	ion transmembrane transport	0.03588	38
Skeletal Muscle	GO:0010035	response to inorganic substance	0.03626	24
Skeletal Muscle	GO:0030198	extracellular matrix organization	0.03646	15
Skeletal Muscle	GO:0002664	regulation of T cell tolerance induction	0.03695	3
Skeletal Muscle	GO:0033630	positive regulation of cell adhesion mediated by integrin	0.03695	3
Skeletal Muscle	GO:0002720	positive regulation of cytokine production involved in immune response	0.03695	5
Skeletal Muscle	GO:0043062	extracellular structure organization	0.03695	15
Skeletal Muscle	GO:0098868	bone growth	0.03793	4
Skeletal Muscle	GO:0090022	regulation of neutrophil chemotaxis	0.03793	4
Skeletal Muscle	GO:0009595	detection of biotic stimulus	0.03793	4
Skeletal Muscle	GO:0002716	negative regulation of natural killer cell mediated immunity	0.03793	4
Skeletal Muscle	GO:0006816	calcium ion transport	0.03798	16
Skeletal Muscle	GO:0009725	response to hormone	0.03839	33
Skeletal Muscle	GO:0052126	movement in host environment	0.0384	9
Skeletal Muscle	GO:0000302	response to reactive oxygen species	0.0385	12
Skeletal Muscle	GO:0045229	external encapsulating structure organization	0.03865	15
Skeletal Muscle	GO:0006469	negative regulation of protein kinase activity	0.03893	11
Skeletal Muscle	GO:0060348	bone development	0.03985	11
Skeletal Muscle	GO:0098543	detection of other organism	0.04076	3
Skeletal Muscle	GO:0035701	hematopoietic stem cell migration	0.04076	3
Skeletal Muscle	GO:1905153	regulation of membrane invagination	0.04076	3
Skeletal Muscle	GO:0030889	negative regulation of B cell proliferation	0.04076	3
Skeletal Muscle	GO:0019430	removal of superoxide radicals	0.04076	3
Skeletal Muscle	GO:0045670	regulation of osteoclast differentiation	0.04122	6
Skeletal Muscle	GO:0010564	regulation of cell cycle process	0.0417	24
Skeletal Muscle	GO:1902903	regulation of supramolecular fiber organization	0.0417	14
Skeletal Muscle	GO:0051222	positive regulation of protein transport	0.04243	13
Skeletal Muscle	GO:2000191	regulation of fatty acid transport	0.04244	5
Skeletal Muscle	GO:0033627	cell adhesion mediated by integrin	0.04244	5
Skeletal Muscle	GO:0043367	CD4-positive, alpha-beta T cell differentiation	0.04276	6
Skeletal Muscle	GO:0030890	positive regulation of B cell proliferation	0.04297	4
Skeletal Muscle	GO:0006897	endocytosis	0.0436	23
Skeletal Muscle	GO:0031960	response to corticosteroid	0.04383	12
Skeletal Muscle	GO:0002718	regulation of cytokine production involved in immune response	0.04383	6
Skeletal Muscle	GO:0022411	cellular component disassembly	0.04383	20
Skeletal Muscle	GO:0002548	monocyte chemotaxis	0.04383	5
Skeletal Muscle	GO:0048666	neuron development	0.04383	38
Skeletal Muscle	GO:0006742	NADP catabolic process	0.04383	2
Skeletal Muscle	GO:0002036	regulation of L-glutamate import across plasma membrane	0.04383	2
Skeletal Muscle	GO:0043313	regulation of neutrophil degranulation	0.04383	2
Skeletal Muscle	GO:0002728	negative regulation of natural killer cell cytokine production	0.04383	2
Skeletal Muscle	GO:0002485	antigen processing and presentation of endogenous peptide antigen via MHC class I via ER pathway, TAP-dependent	0.04383	2
Skeletal Muscle	GO:0002486	antigen processing and presentation of endogenous peptide antigen via MHC class I via ER pathway, TAP-independent	0.04383	2
Skeletal Muscle	GO:0002461	tolerance induction dependent upon immune response	0.04383	2
Skeletal Muscle	GO:0010886	positive regulation of cholesterol storage	0.04383	2
Skeletal Muscle	GO:0034196	acylglycerol transport	0.04383	2
Skeletal Muscle	GO:0034197	triglyceride transport	0.04383	2
Skeletal Muscle	GO:2001199	negative regulation of dendritic cell differentiation	0.04383	2
Skeletal Muscle	GO:0034612	response to tumor necrosis factor	0.04383	13
Skeletal Muscle	GO:0035584	calcium-mediated signaling using intracellular calcium source	0.04408	3
Skeletal Muscle	GO:0002517	T cell tolerance induction	0.04408	3
Skeletal Muscle	GO:0051235	maintenance of location	0.04457	13
Skeletal Muscle	GO:0001893	maternal placenta development	0.04488	4
Skeletal Muscle	GO:1901701	cellular response to oxygen-containing compound	0.04564	40
Skeletal Muscle	GO:0042531	positive regulation of tyrosine phosphorylation of STAT protein	0.04564	5
Skeletal Muscle	GO:0043030	regulation of macrophage activation	0.04564	5
Skeletal Muscle	GO:0042130	negative regulation of T cell proliferation	0.047	6
Skeletal Muscle	GO:1903522	regulation of blood circulation	0.04703	13
Skeletal Muscle	GO:0006606	protein import into nucleus	0.04741	8
Skeletal Muscle	GO:0042176	regulation of protein catabolic process	0.04746	14
Skeletal Muscle	GO:0033628	regulation of cell adhesion mediated by integrin	0.04771	4
Skeletal Muscle	GO:0150105	protein localization to cell-cell junction	0.04856	3
Skeletal Muscle	GO:0051701	biological process involved in interaction with host	0.04931	10
Skeletal Muscle	GO:0010324	membrane invagination	0.0496	23
Whole Blood	GO:0002520	immune system development	6.976e-08	61
Whole Blood	GO:0048534	hematopoietic or lymphoid organ development	1.197e-07	58
Whole Blood	GO:0002682	regulation of immune system process	1.197e-07	66
Whole Blood	GO:0030097	hemopoiesis	1.891e-07	56
Whole Blood	GO:0046651	lymphocyte proliferation	7.774e-07	25
Whole Blood	GO:0070661	leukocyte proliferation	7.774e-07	26
Whole Blood	GO:0032943	mononuclear cell proliferation	7.774e-07	25
Whole Blood	GO:0019221	cytokine-mediated signaling pathway	4.055e-06	37
Whole Blood	GO:0002684	positive regulation of immune system process	9.746e-06	46
Whole Blood	GO:0002521	leukocyte differentiation	1.755e-05	33
Whole Blood	GO:0002252	immune effector process	1.755e-05	51
Whole Blood	GO:0070663	regulation of leukocyte proliferation	3.643e-05	20
Whole Blood	GO:0002697	regulation of immune effector process	3.643e-05	29
Whole Blood	GO:0050670	regulation of lymphocyte proliferation	4.481e-05	19
Whole Blood	GO:0032944	regulation of mononuclear cell proliferation	4.811e-05	19
Whole Blood	GO:0098542	defense response to other organism	4.811e-05	48
Whole Blood	GO:0034097	response to cytokine	4.811e-05	51
Whole Blood	GO:0002694	regulation of leukocyte activation	5.056e-05	32
Whole Blood	GO:0002891	positive regulation of immunoglobulin mediated immune response	5.056e-05	9
Whole Blood	GO:0002714	positive regulation of B cell mediated immunity	5.056e-05	9
Whole Blood	GO:1902105	regulation of leukocyte differentiation	5.08e-05	22
Whole Blood	GO:0042098	T cell proliferation	5.44e-05	18
Whole Blood	GO:0050865	regulation of cell activation	5.532e-05	33
Whole Blood	GO:0051090	regulation of DNA-binding transcription factor activity	6.612e-05	33
Whole Blood	GO:0030099	myeloid cell differentiation	7.309e-05	29
Whole Blood	GO:0045321	leukocyte activation	7.309e-05	50
Whole Blood	GO:0009615	response to virus	7.367e-05	23
Whole Blood	GO:0001775	cell activation	7.367e-05	54
Whole Blood	GO:0071345	cellular response to cytokine stimulus	7.799e-05	47
Whole Blood	GO:0001816	cytokine production	7.872e-05	39
Whole Blood	GO:0002699	positive regulation of immune effector process	9.827e-05	19
Whole Blood	GO:0033993	response to lipid	9.837e-05	48
Whole Blood	GO:0046649	lymphocyte activation	9.837e-05	36
Whole Blood	GO:0071396	cellular response to lipid	0.0001246	34
Whole Blood	GO:0001817	regulation of cytokine production	0.0001665	36
Whole Blood	GO:0051094	positive regulation of developmental process	0.0001665	51
Whole Blood	GO:0048002	antigen processing and presentation of peptide antigen	0.0002466	14
Whole Blood	GO:0019882	antigen processing and presentation	0.0002643	16
Whole Blood	GO:0002237	response to molecule of bacterial origin	0.0002696	26
Whole Blood	GO:0051240	positive regulation of multicellular organismal process	0.000286	54
Whole Blood	GO:0042129	regulation of T cell proliferation	0.000286	15
Whole Blood	GO:0051091	positive regulation of DNA-binding transcription factor activity	0.000286	27
Whole Blood	GO:0140546	defense response to symbiont	0.0003113	18
Whole Blood	GO:0051607	defense response to virus	0.0003113	18
Whole Blood	GO:0032496	response to lipopolysaccharide	0.0003163	25
Whole Blood	GO:0002889	regulation of immunoglobulin mediated immune response	0.0003163	9
Whole Blood	GO:0002712	regulation of B cell mediated immunity	0.0003163	9
Whole Blood	GO:0002478	antigen processing and presentation of exogenous peptide antigen	0.0003438	13
Whole Blood	GO:0002703	regulation of leukocyte mediated immunity	0.0003438	17
Whole Blood	GO:0050776	regulation of immune response	0.0003438	38
Whole Blood	GO:1903706	regulation of hemopoiesis	0.000368	24
Whole Blood	GO:0033209	tumor necrosis factor-mediated signaling pathway	0.000368	13
Whole Blood	GO:0007159	leukocyte cell-cell adhesion	0.0004682	21
Whole Blood	GO:0001819	positive regulation of cytokine production	0.0004953	25
Whole Blood	GO:0019884	antigen processing and presentation of exogenous antigen	0.0004953	13
Whole Blood	GO:0014070	response to organic cyclic compound	0.0004953	47
Whole Blood	GO:0002824	positive regulation of adaptive immune response based on somatic recombination of immune receptors built from immunoglobulin superfamily domains	0.0004965	11
Whole Blood	GO:0051249	regulation of lymphocyte activation	0.0005084	26
Whole Blood	GO:0002886	regulation of myeloid leukocyte mediated immunity	0.0005139	9
Whole Blood	GO:0051092	positive regulation of NF-kappaB transcription factor activity	0.0005971	23
Whole Blood	GO:0035994	response to muscle stretch	0.0006248	6
Whole Blood	GO:0045087	innate immune response	0.0006773	37
Whole Blood	GO:0002821	positive regulation of adaptive immune response	0.0007879	11
Whole Blood	GO:0048871	multicellular organismal homeostasis	0.0008085	26
Whole Blood	GO:0070665	positive regulation of leukocyte proliferation	0.0008744	13
Whole Blood	GO:0080134	regulation of response to stress	0.0009137	49
Whole Blood	GO:0014074	response to purine-containing compound	0.0009387	14
Whole Blood	GO:0030218	erythrocyte differentiation	0.0009387	14
Whole Blood	GO:2000026	regulation of multicellular organismal development	0.0009823	51
Whole Blood	GO:0034341	response to interferon-gamma	0.0009823	14
Whole Blood	GO:1903037	regulation of leukocyte cell-cell adhesion	0.0009823	19
Whole Blood	GO:0071216	cellular response to biotic stimulus	0.0009823	19
Whole Blood	GO:0031347	regulation of defense response	0.0009823	31
Whole Blood	GO:1903039	positive regulation of leukocyte cell-cell adhesion	0.000994	16
Whole Blood	GO:1903131	mononuclear cell differentiation	0.000994	23
Whole Blood	GO:0042110	T cell activation	0.00101	25
Whole Blood	GO:0009612	response to mechanical stimulus	0.001114	18
Whole Blood	GO:0002479	antigen processing and presentation of exogenous peptide antigen via MHC class I, TAP-dependent	0.001129	8
Whole Blood	GO:0010038	response to metal ion	0.001205	23
Whole Blood	GO:0071357	cellular response to type I interferon	0.001205	9
Whole Blood	GO:0050778	positive regulation of immune response	0.001283	30
Whole Blood	GO:0050801	ion homeostasis	0.001318	32
Whole Blood	GO:0050866	negative regulation of cell activation	0.001348	15
Whole Blood	GO:0002474	antigen processing and presentation of peptide antigen via MHC class I	0.001349	9
Whole Blood	GO:0002831	regulation of response to biotic stimulus	0.001364	22
Whole Blood	GO:0034101	erythrocyte homeostasis	0.001364	14
Whole Blood	GO:0050671	positive regulation of lymphocyte proliferation	0.001384	12
Whole Blood	GO:0006954	inflammatory response	0.001457	32
Whole Blood	GO:0030098	lymphocyte differentiation	0.001457	21
Whole Blood	GO:0050863	regulation of T cell activation	0.001457	19
Whole Blood	GO:0046689	response to mercury ion	0.001457	5
Whole Blood	GO:0032946	positive regulation of mononuclear cell proliferation	0.001457	12
Whole Blood	GO:1902107	positive regulation of leukocyte differentiation	0.001515	13
Whole Blood	GO:0034340	response to type I interferon	0.001515	9
Whole Blood	GO:0016567	protein ubiquitination	0.001515	31
Whole Blood	GO:1903708	positive regulation of hemopoiesis	0.001551	13
Whole Blood	GO:0032101	regulation of response to external stimulus	0.001581	39
Whole Blood	GO:0042590	antigen processing and presentation of exogenous peptide antigen via MHC class I	0.001586	8
Whole Blood	GO:0002695	negative regulation of leukocyte activation	0.001617	14
Whole Blood	GO:0048821	erythrocyte development	0.0017	8
Whole Blood	GO:0002822	regulation of adaptive immune response based on somatic recombination of immune receptors built from immunoglobulin superfamily domains	0.001768	13
Whole Blood	GO:0048878	chemical homeostasis	0.001768	43
Whole Blood	GO:0070231	T cell apoptotic process	0.001803	8
Whole Blood	GO:0022407	regulation of cell-cell adhesion	0.001945	22
Whole Blood	GO:0071222	cellular response to lipopolysaccharide	0.00199	17
Whole Blood	GO:0032609	interferon-gamma production	0.002043	11
Whole Blood	GO:0015669	gas transport	0.002291	5
Whole Blood	GO:0070232	regulation of T cell apoptotic process	0.002368	7
Whole Blood	GO:0009628	response to abiotic stimulus	0.002376	49
Whole Blood	GO:0007155	cell adhesion	0.002376	46
Whole Blood	GO:0098771	inorganic ion homeostasis	0.002383	30
Whole Blood	GO:0098609	cell-cell adhesion	0.002408	33
Whole Blood	GO:0009991	response to extracellular stimulus	0.002444	27
Whole Blood	GO:0035456	response to interferon-beta	0.002554	6
Whole Blood	GO:0002683	negative regulation of immune system process	0.002602	21
Whole Blood	GO:0071219	cellular response to molecule of bacterial origin	0.00277	17
Whole Blood	GO:0009635	response to herbicide	0.00277	4
Whole Blood	GO:0043304	regulation of mast cell degranulation	0.002802	6
Whole Blood	GO:0042446	hormone biosynthetic process	0.002803	8
Whole Blood	GO:0061515	myeloid cell development	0.002848	10
Whole Blood	GO:0002702	positive regulation of production of molecular mediator of immune response	0.002848	10
Whole Blood	GO:0010243	response to organonitrogen compound	0.002861	44
Whole Blood	GO:0048872	homeostasis of number of cells	0.002894	20
Whole Blood	GO:0002819	regulation of adaptive immune response	0.003089	13
Whole Blood	GO:0033006	regulation of mast cell activation involved in immune response	0.00338	6
Whole Blood	GO:0042113	B cell activation	0.003388	17
Whole Blood	GO:0032606	type I interferon production	0.003388	10
Whole Blood	GO:0006970	response to osmotic stress	0.003388	10
Whole Blood	GO:0051047	positive regulation of secretion	0.003388	18
Whole Blood	GO:0055080	cation homeostasis	0.003558	29
Whole Blood	GO:0022409	positive regulation of cell-cell adhesion	0.003558	16
Whole Blood	GO:0050688	regulation of defense response to virus	0.003558	9
Whole Blood	GO:0034612	response to tumor necrosis factor	0.003558	17
Whole Blood	GO:0060333	interferon-gamma-mediated signaling pathway	0.003661	8
Whole Blood	GO:0002250	adaptive immune response	0.003684	27
Whole Blood	GO:0002761	regulation of myeloid leukocyte differentiation	0.003684	11
Whole Blood	GO:0010035	response to inorganic substance	0.003796	29
Whole Blood	GO:0032735	positive regulation of interleukin-12 production	0.003867	6
Whole Blood	GO:0045597	positive regulation of cell differentiation	0.003913	34
Whole Blood	GO:0071356	cellular response to tumor necrosis factor	0.003913	16
Whole Blood	GO:0045619	regulation of lymphocyte differentiation	0.003913	13
Whole Blood	GO:0002573	myeloid leukocyte differentiation	0.003913	15
Whole Blood	GO:0000209	protein polyubiquitination	0.003998	16
Whole Blood	GO:0032655	regulation of interleukin-12 production	0.004155	7
Whole Blood	GO:0060337	type I interferon signaling pathway	0.0042	8
Whole Blood	GO:0035995	detection of muscle stretch	0.0042	3
Whole Blood	GO:0051250	negative regulation of lymphocyte activation	0.004243	12
Whole Blood	GO:0009617	response to bacterium	0.004311	35
Whole Blood	GO:0019216	regulation of lipid metabolic process	0.00476	20
Whole Blood	GO:0002443	leukocyte mediated immunity	0.004989	31
Whole Blood	GO:1901698	response to nitrogen compound	0.00502	45
Whole Blood	GO:0043632	modification-dependent macromolecule catabolic process	0.005121	24
Whole Blood	GO:0032446	protein modification by small protein conjugation	0.005128	31
Whole Blood	GO:0031667	response to nutrient levels	0.005128	25
Whole Blood	GO:0070227	lymphocyte apoptotic process	0.005258	9
Whole Blood	GO:0045639	positive regulation of myeloid cell differentiation	0.005258	9
Whole Blood	GO:0032615	interleukin-12 production	0.005347	7
Whole Blood	GO:0070228	regulation of lymphocyte apoptotic process	0.005862	8
Whole Blood	GO:0043161	proteasome-mediated ubiquitin-dependent protein catabolic process	0.005921	18
Whole Blood	GO:0045785	positive regulation of cell adhesion	0.006099	20
Whole Blood	GO:0002366	leukocyte activation involved in immune response	0.006099	26
Whole Blood	GO:0002262	myeloid cell homeostasis	0.006099	14
Whole Blood	GO:0070647	protein modification by small protein conjugation or removal	0.006197	35
Whole Blood	GO:2000515	negative regulation of CD4-positive, alpha-beta T cell activation	0.006256	5
Whole Blood	GO:1901701	cellular response to oxygen-containing compound	0.006417	46
Whole Blood	GO:0002263	cell activation involved in immune response	0.006417	26
Whole Blood	GO:0002705	positive regulation of leukocyte mediated immunity	0.006703	10
Whole Blood	GO:0050878	regulation of body fluid levels	0.006797	22
Whole Blood	GO:0046885	regulation of hormone biosynthetic process	0.006935	5
Whole Blood	GO:0043300	regulation of leukocyte degranulation	0.007302	7
Whole Blood	GO:0120029	proton export across plasma membrane	0.007302	2
Whole Blood	GO:0035378	carbon dioxide transmembrane transport	0.007302	2
Whole Blood	GO:0019755	one-carbon compound transport	0.007636	4
Whole Blood	GO:0019724	B cell mediated immunity	0.007636	13
Whole Blood	GO:0018108	peptidyl-tyrosine phosphorylation	0.00792	17
Whole Blood	GO:0044403	biological process involved in symbiotic interaction	0.00792	32
Whole Blood	GO:0002700	regulation of production of molecular mediator of immune response	0.008089	11
Whole Blood	GO:0018212	peptidyl-tyrosine modification	0.008422	17
Whole Blood	GO:1903532	positive regulation of secretion by cell	0.008422	16
Whole Blood	GO:0071347	cellular response to interleukin-1	0.008422	12
Whole Blood	GO:0002696	positive regulation of leukocyte activation	0.008422	19
Whole Blood	GO:0019941	modification-dependent protein catabolic process	0.008442	23
Whole Blood	GO:0062012	regulation of small molecule metabolic process	0.008442	20
Whole Blood	GO:0030183	B cell differentiation	0.00849	10
Whole Blood	GO:0006704	glucocorticoid biosynthetic process	0.008645	4
Whole Blood	GO:0051050	positive regulation of transport	0.00866	33
Whole Blood	GO:0046640	regulation of alpha-beta T cell proliferation	0.00868	6
Whole Blood	GO:0002460	adaptive immune response based on somatic recombination of immune receptors built from immunoglobulin superfamily domains	0.00868	18
Whole Blood	GO:0070555	response to interleukin-1	0.00868	13
Whole Blood	GO:0042102	positive regulation of T cell proliferation	0.008742	9
Whole Blood	GO:0032479	regulation of type I interferon production	0.008742	9
Whole Blood	GO:0002708	positive regulation of lymphocyte mediated immunity	0.008742	9
Whole Blood	GO:0045580	regulation of T cell differentiation	0.008753	11
Whole Blood	GO:0050870	positive regulation of T cell activation	0.008753	13
Whole Blood	GO:0030217	T cell differentiation	0.009046	15
Whole Blood	GO:0046634	regulation of alpha-beta T cell activation	0.009491	9
Whole Blood	GO:0033003	regulation of mast cell activation	0.00985	6
Whole Blood	GO:0002285	lymphocyte activation involved in immune response	0.009987	12
Whole Blood	GO:0071346	cellular response to interferon-gamma	0.009997	11
Whole Blood	GO:0042100	B cell proliferation	0.01038	8
Whole Blood	GO:0050727	regulation of inflammatory response	0.01042	18
Whole Blood	GO:0008584	male gonad development	0.01065	11
Whole Blood	GO:0051241	negative regulation of multicellular organismal process	0.01065	38
Whole Blood	GO:0055082	cellular chemical homeostasis	0.01087	30
Whole Blood	GO:0050867	positive regulation of cell activation	0.01087	19
Whole Blood	GO:0032649	regulation of interferon-gamma production	0.01103	9
Whole Blood	GO:0046546	development of primary male sexual characteristics	0.01124	11
Whole Blood	GO:0050729	positive regulation of inflammatory response	0.01124	10
Whole Blood	GO:0046633	alpha-beta T cell proliferation	0.01196	6
Whole Blood	GO:0071496	cellular response to external stimulus	0.01236	17
Whole Blood	GO:0048565	digestive tract development	0.01236	12
Whole Blood	GO:0072593	reactive oxygen species metabolic process	0.01236	15
Whole Blood	GO:0017085	response to insecticide	0.01236	4
Whole Blood	GO:0002863	positive regulation of inflammatory response to antigenic stimulus	0.01236	4
Whole Blood	GO:0043302	positive regulation of leukocyte degranulation	0.01236	5
Whole Blood	GO:0015701	bicarbonate transport	0.01236	5
Whole Blood	GO:0002438	acute inflammatory response to antigenic stimulus	0.01236	5
Whole Blood	GO:0002437	inflammatory response to antigenic stimulus	0.01239	7
Whole Blood	GO:0009967	positive regulation of signal transduction	0.01292	46
Whole Blood	GO:0006873	cellular ion homeostasis	0.01305	25
Whole Blood	GO:1902895	positive regulation of miRNA transcription	0.01343	5
Whole Blood	GO:0002507	tolerance induction	0.01343	5
Whole Blood	GO:0030155	regulation of cell adhesion	0.01343	27
Whole Blood	GO:0045428	regulation of nitric oxide biosynthetic process	0.01372	7
Whole Blood	GO:0061081	positive regulation of myeloid leukocyte cytokine production involved in immune response	0.01386	4
Whole Blood	GO:0009651	response to salt stress	0.014	6
Whole Blood	GO:0043303	mast cell degranulation	0.014	6
Whole Blood	GO:0050810	regulation of steroid biosynthetic process	0.01413	8
Whole Blood	GO:0016064	immunoglobulin mediated immune response	0.01413	12
Whole Blood	GO:0019725	cellular homeostasis	0.01468	33
Whole Blood	GO:0043279	response to alkaloid	0.01477	10
Whole Blood	GO:0006511	ubiquitin-dependent protein catabolic process	0.01477	22
Whole Blood	GO:0043306	positive regulation of mast cell degranulation	0.01512	4
Whole Blood	GO:0033008	positive regulation of mast cell activation involved in immune response	0.01512	4
Whole Blood	GO:0015670	carbon dioxide transport	0.01512	3
Whole Blood	GO:0006702	androgen biosynthetic process	0.01512	3
Whole Blood	GO:0072488	ammonium transmembrane transport	0.01512	3
Whole Blood	GO:0010628	positive regulation of gene expression	0.01512	38
Whole Blood	GO:0010796	regulation of multivesicular body size	0.01512	2
Whole Blood	GO:1905402	regulation of activated CD8-positive, alpha-beta T cell apoptotic process	0.01512	2
Whole Blood	GO:1905397	activated CD8-positive, alpha-beta T cell apoptotic process	0.01512	2
Whole Blood	GO:0002279	mast cell activation involved in immune response	0.01512	6
Whole Blood	GO:0002448	mast cell mediated immunity	0.01512	6
Whole Blood	GO:0080164	regulation of nitric oxide metabolic process	0.01512	7
Whole Blood	GO:0032436	positive regulation of proteasomal ubiquitin-dependent protein catabolic process	0.01512	7
Whole Blood	GO:0048863	stem cell differentiation	0.01564	17
Whole Blood	GO:0002639	positive regulation of immunoglobulin production	0.01615	6
Whole Blood	GO:0046636	negative regulation of alpha-beta T cell activation	0.01624	5
Whole Blood	GO:0040008	regulation of growth	0.01646	26
Whole Blood	GO:0070233	negative regulation of T cell apoptotic process	0.01665	4
Whole Blood	GO:2000514	regulation of CD4-positive, alpha-beta T cell activation	0.01665	7
Whole Blood	GO:0019218	regulation of steroid metabolic process	0.01726	9
Whole Blood	GO:0010498	proteasomal protein catabolic process	0.01817	18
Whole Blood	GO:0097494	regulation of vesicle size	0.01817	3
Whole Blood	GO:0048304	positive regulation of isotype switching to IgG isotypes	0.01817	3
Whole Blood	GO:0060586	multicellular organismal iron ion homeostasis	0.01817	3
Whole Blood	GO:2000562	negative regulation of CD4-positive, alpha-beta T cell proliferation	0.01817	3
Whole Blood	GO:0015791	polyol transmembrane transport	0.01817	3
Whole Blood	GO:0008211	glucocorticoid metabolic process	0.0184	4
Whole Blood	GO:0045649	regulation of macrophage differentiation	0.0184	4
Whole Blood	GO:0032870	cellular response to hormone stimulus	0.01911	26
Whole Blood	GO:0015850	organic hydroxy compound transport	0.01912	14
Whole Blood	GO:0055007	cardiac muscle cell differentiation	0.01921	10
Whole Blood	GO:0045834	positive regulation of lipid metabolic process	0.01988	10
Whole Blood	GO:0048762	mesenchymal cell differentiation	0.01996	14
Whole Blood	GO:0044283	small molecule biosynthetic process	0.02027	24
Whole Blood	GO:0048535	lymph node development	0.02028	4
Whole Blood	GO:0032656	regulation of interleukin-13 production	0.02028	4
Whole Blood	GO:0051597	response to methylmercury	0.02028	4
Whole Blood	GO:0055013	cardiac muscle cell development	0.02178	8
Whole Blood	GO:0060907	positive regulation of macrophage cytokine production	0.02178	3
Whole Blood	GO:0055065	metal ion homeostasis	0.02194	24
Whole Blood	GO:0009636	response to toxic substance	0.02214	14
Whole Blood	GO:0050868	negative regulation of T cell activation	0.0222	9
Whole Blood	GO:0038095	Fc-epsilon receptor signaling pathway	0.0222	9
Whole Blood	GO:0002643	regulation of tolerance induction	0.02243	4
Whole Blood	GO:0043067	regulation of programmed cell death	0.02283	46
Whole Blood	GO:0071260	cellular response to mechanical stimulus	0.02328	8
Whole Blood	GO:0002763	positive regulation of myeloid leukocyte differentiation	0.02333	6
Whole Blood	GO:0051783	regulation of nuclear division	0.02365	9
Whole Blood	GO:0051251	positive regulation of lymphocyte activation	0.02383	16
Whole Blood	GO:0042981	regulation of apoptotic process	0.02425	45
Whole Blood	GO:2000108	positive regulation of leukocyte apoptotic process	0.02437	5
Whole Blood	GO:0045471	response to ethanol	0.02437	12
Whole Blood	GO:0006809	nitric oxide biosynthetic process	0.02437	7
Whole Blood	GO:0016032	viral process	0.02444	28
Whole Blood	GO:0046661	male sex differentiation	0.02444	11
Whole Blood	GO:0046631	alpha-beta T cell activation	0.02444	10
Whole Blood	GO:2000106	regulation of leukocyte apoptotic process	0.02455	8
Whole Blood	GO:0071887	leukocyte apoptotic process	0.02572	9
Whole Blood	GO:0071407	cellular response to organic cyclic compound	0.02572	25
Whole Blood	GO:0046685	response to arsenic-containing substance	0.02575	5
Whole Blood	GO:0008209	androgen metabolic process	0.02658	4
Whole Blood	GO:0032616	interleukin-13 production	0.02658	4
Whole Blood	GO:0055012	ventricular cardiac muscle cell differentiation	0.02658	4
Whole Blood	GO:0000422	autophagy of mitochondrion	0.02658	6
Whole Blood	GO:0061726	mitochondrion disassembly	0.02658	6
Whole Blood	GO:0071495	cellular response to endogenous stimulus	0.02658	45
Whole Blood	GO:1901565	organonitrogen compound catabolic process	0.02658	37
Whole Blood	GO:1905954	positive regulation of lipid localization	0.02705	8
Whole Blood	GO:0006778	porphyrin-containing compound metabolic process	0.0271	5
Whole Blood	GO:2000058	regulation of ubiquitin-dependent protein catabolic process	0.02767	9
Whole Blood	GO:1903409	reactive oxygen species biosynthetic process	0.02767	9
Whole Blood	GO:0031145	anaphase-promoting complex-dependent catabolic process	0.02767	6
Whole Blood	GO:0032434	regulation of proteasomal ubiquitin-dependent protein catabolic process	0.02781	8
Whole Blood	GO:0070234	positive regulation of T cell apoptotic process	0.02859	4
Whole Blood	GO:0071236	cellular response to antibiotic	0.02859	4
Whole Blood	GO:0035458	cellular response to interferon-beta	0.02859	4
Whole Blood	GO:0045589	regulation of regulatory T cell differentiation	0.02859	5
Whole Blood	GO:0042362	fat-soluble vitamin biosynthetic process	0.02865	3
Whole Blood	GO:0001755	neural crest cell migration	0.02886	7
Whole Blood	GO:0046209	nitric oxide metabolic process	0.02886	7
Whole Blood	GO:0032102	negative regulation of response to external stimulus	0.02987	17
Whole Blood	GO:0002449	lymphocyte mediated immunity	0.02987	16
Whole Blood	GO:0051603	proteolysis involved in cellular protein catabolic process	0.02997	23
Whole Blood	GO:0043618	regulation of transcription from RNA polymerase II promoter in response to stress	0.02997	7
Whole Blood	GO:0032481	positive regulation of type I interferon production	0.03	6
Whole Blood	GO:0055006	cardiac cell development	0.03036	8
Whole Blood	GO:0097305	response to alcohol	0.03053	17
Whole Blood	GO:1901615	organic hydroxy compound metabolic process	0.03053	20
Whole Blood	GO:0120255	olefinic compound biosynthetic process	0.03053	4
Whole Blood	GO:0033005	positive regulation of mast cell activation	0.03053	4
Whole Blood	GO:0035051	cardiocyte differentiation	0.03068	11
Whole Blood	GO:0045637	regulation of myeloid cell differentiation	0.03068	13
Whole Blood	GO:2000060	positive regulation of ubiquitin-dependent protein catabolic process	0.03206	7
Whole Blood	GO:2001057	reactive nitrogen species metabolic process	0.03206	7
Whole Blood	GO:1903426	regulation of reactive oxygen species biosynthetic process	0.03213	8
Whole Blood	GO:0002885	positive regulation of hypersensitivity	0.03232	3
Whole Blood	GO:0048302	regulation of isotype switching to IgG isotypes	0.03232	3
Whole Blood	GO:0045596	negative regulation of cell differentiation	0.03232	25
Whole Blood	GO:0031000	response to caffeine	0.03289	4
Whole Blood	GO:1902106	negative regulation of leukocyte differentiation	0.03289	8
Whole Blood	GO:0001906	cell killing	0.03289	12
Whole Blood	GO:0006694	steroid biosynthetic process	0.03289	10
Whole Blood	GO:0002244	hematopoietic progenitor cell differentiation	0.0329	13
Whole Blood	GO:1902893	regulation of miRNA transcription	0.03297	5
Whole Blood	GO:0030003	cellular cation homeostasis	0.03297	23
Whole Blood	GO:0051093	negative regulation of developmental process	0.03321	32
Whole Blood	GO:0055123	digestive system development	0.03329	12
Whole Blood	GO:0050886	endocrine process	0.03373	7
Whole Blood	GO:0000165	MAPK cascade	0.03373	29
Whole Blood	GO:0002706	regulation of lymphocyte mediated immunity	0.03373	10
Whole Blood	GO:0002444	myeloid leukocyte mediated immunity	0.03373	19
Whole Blood	GO:0046903	secretion	0.03373	42
Whole Blood	GO:0045066	regulatory T cell differentiation	0.03373	5
Whole Blood	GO:0021591	ventricular system development	0.03373	5
Whole Blood	GO:0061614	miRNA transcription	0.03373	5
Whole Blood	GO:0030237	female sex determination	0.03373	2
Whole Blood	GO:0044038	cell wall macromolecule biosynthetic process	0.03373	2
Whole Blood	GO:0045337	farnesyl diphosphate biosynthetic process	0.03373	2
Whole Blood	GO:0002399	MHC class II protein complex assembly	0.03373	2
Whole Blood	GO:0051097	negative regulation of helicase activity	0.03373	2
Whole Blood	GO:0042546	cell wall biogenesis	0.03373	2
Whole Blood	GO:0010957	negative regulation of vitamin D biosynthetic process	0.03373	2
Whole Blood	GO:0070589	cellular component macromolecule biosynthetic process	0.03373	2
Whole Blood	GO:0002503	peptide antigen assembly with MHC class II protein complex	0.03373	2
Whole Blood	GO:0006779	porphyrin-containing compound biosynthetic process	0.03375	4
Whole Blood	GO:0042832	defense response to protozoan	0.03375	4
Whole Blood	GO:0033014	tetrapyrrole biosynthetic process	0.03375	4
Whole Blood	GO:0014033	neural crest cell differentiation	0.03382	9
Whole Blood	GO:1901800	positive regulation of proteasomal protein catabolic process	0.03468	7
Whole Blood	GO:0046642	negative regulation of alpha-beta T cell proliferation	0.03468	3
Whole Blood	GO:0048291	isotype switching to IgG isotypes	0.03468	3
Whole Blood	GO:0019885	antigen processing and presentation of endogenous peptide antigen via MHC class I	0.03468	3
Whole Blood	GO:0045651	positive regulation of macrophage differentiation	0.03468	3
Whole Blood	GO:0044257	cellular protein catabolic process	0.03492	24
Whole Blood	GO:0030163	protein catabolic process	0.03492	28
Whole Blood	GO:0032350	regulation of hormone metabolic process	0.03492	5
Whole Blood	GO:0050864	regulation of B cell activation	0.03499	10
Whole Blood	GO:0008284	positive regulation of cell population proliferation	0.03562	31
Whole Blood	GO:0043620	regulation of DNA-templated transcription in response to stress	0.03574	7
Whole Blood	GO:0061082	myeloid leukocyte cytokine production	0.03598	4
Whole Blood	GO:1903707	negative regulation of hemopoiesis	0.03599	8
Whole Blood	GO:1903038	negative regulation of leukocyte cell-cell adhesion	0.0362	9
Whole Blood	GO:0007548	sex differentiation	0.03685	15
Whole Blood	GO:0045787	positive regulation of cell cycle	0.0372	16
Whole Blood	GO:0010942	positive regulation of cell death	0.0372	24
Whole Blood	GO:0031349	positive regulation of defense response	0.03736	15
Whole Blood	GO:0072359	circulatory system development	0.03822	44
Whole Blood	GO:0071248	cellular response to metal ion	0.03822	11
Whole Blood	GO:0055094	response to lipoprotein particle	0.03822	4
Whole Blood	GO:0030071	regulation of mitotic metaphase/anaphase transition	0.03822	5
Whole Blood	GO:0060992	response to fungicide	0.03822	3
Whole Blood	GO:0032736	positive regulation of interleukin-13 production	0.03822	3
Whole Blood	GO:0071415	cellular response to purine-containing compound	0.03822	3
Whole Blood	GO:0002866	positive regulation of acute inflammatory response to antigenic stimulus	0.03822	3
Whole Blood	GO:0007512	adult heart development	0.03822	3
Whole Blood	GO:0010935	regulation of macrophage cytokine production	0.03822	3
Whole Blood	GO:0046886	positive regulation of hormone biosynthetic process	0.03822	3
Whole Blood	GO:0002312	B cell activation involved in immune response	0.0385	6
Whole Blood	GO:0045926	negative regulation of growth	0.0387	12
Whole Blood	GO:0051384	response to glucocorticoid	0.03951	12
Whole Blood	GO:0031348	negative regulation of defense response	0.03951	12
Whole Blood	GO:0050731	positive regulation of peptidyl-tyrosine phosphorylation	0.03953	10
Whole Blood	GO:0022411	cellular component disassembly	0.03976	21
Whole Blood	GO:0090398	cellular senescence	0.04001	6
Whole Blood	GO:0001562	response to protozoan	0.04068	4
Whole Blood	GO:0070230	positive regulation of lymphocyte apoptotic process	0.04068	4
Whole Blood	GO:0051146	striated muscle cell differentiation	0.04131	16
Whole Blood	GO:0045582	positive regulation of T cell differentiation	0.04153	7
Whole Blood	GO:1903362	regulation of cellular protein catabolic process	0.04172	11
Whole Blood	GO:0007249	I-kappaB kinase/NF-kappaB signaling	0.04172	12
Whole Blood	GO:0097028	dendritic cell differentiation	0.04197	5
Whole Blood	GO:0048608	reproductive structure development	0.04243	19
Whole Blood	GO:0010744	positive regulation of macrophage derived foam cell differentiation	0.04243	3
Whole Blood	GO:0002645	positive regulation of tolerance induction	0.04243	3
Whole Blood	GO:0032306	regulation of prostaglandin secretion	0.04243	3
Whole Blood	GO:0032941	secretion by tissue	0.04243	7
Whole Blood	GO:1904035	regulation of epithelial cell apoptotic process	0.04243	7
Whole Blood	GO:0001818	negative regulation of cytokine production	0.04257	15
Whole Blood	GO:0045576	mast cell activation	0.04257	6
Whole Blood	GO:0061419	positive regulation of transcription from RNA polymerase II promoter in response to hypoxia	0.04257	2
Whole Blood	GO:0045338	farnesyl diphosphate metabolic process	0.04257	2
Whole Blood	GO:0099041	vesicle tethering to Golgi	0.04257	2
Whole Blood	GO:0071288	cellular response to mercury ion	0.04257	2
Whole Blood	GO:0097039	protein linear polyubiquitination	0.04257	2
Whole Blood	GO:0002465	peripheral tolerance induction	0.04257	2
Whole Blood	GO:0062100	positive regulation of programmed necrotic cell death	0.04257	2
Whole Blood	GO:0048769	sarcomerogenesis	0.04257	2
Whole Blood	GO:0007091	metaphase/anaphase transition of mitotic cell cycle	0.04274	5
Whole Blood	GO:0030225	macrophage differentiation	0.04274	5
Whole Blood	GO:1902099	regulation of metaphase/anaphase transition of cell cycle	0.04274	5
Whole Blood	GO:1903050	regulation of proteolysis involved in cellular protein catabolic process	0.04274	10
Whole Blood	GO:0002576	platelet degranulation	0.04274	7
Whole Blood	GO:0046890	regulation of lipid biosynthetic process	0.04275	11
Whole Blood	GO:0061136	regulation of proteasomal protein catabolic process	0.04315	9
Whole Blood	GO:0032418	lysosome localization	0.04339	6
Whole Blood	GO:0019058	viral life cycle	0.04355	14
Whole Blood	GO:0061458	reproductive system development	0.04355	19
Whole Blood	GO:0032103	positive regulation of response to external stimulus	0.04355	19
Whole Blood	GO:0008406	gonad development	0.04366	13
Whole Blood	GO:0003300	cardiac muscle hypertrophy	0.04366	7
Whole Blood	GO:0050672	negative regulation of lymphocyte proliferation	0.04366	7
Whole Blood	GO:1903364	positive regulation of cellular protein catabolic process	0.04366	8
Whole Blood	GO:0048562	embryonic organ morphogenesis	0.04379	19
Whole Blood	GO:0042445	hormone metabolic process	0.04398	11
Whole Blood	GO:0014032	neural crest cell development	0.04495	8
Whole Blood	GO:0032945	negative regulation of mononuclear cell proliferation	0.04495	7
Whole Blood	GO:0002367	cytokine production involved in immune response	0.04495	7
Whole Blood	GO:0002883	regulation of hypersensitivity	0.04506	3
Whole Blood	GO:0070254	mucus secretion	0.04506	3
Whole Blood	GO:0002483	antigen processing and presentation of endogenous peptide antigen	0.04506	3
Whole Blood	GO:0010934	macrophage cytokine production	0.04506	3
Whole Blood	GO:0002526	acute inflammatory response	0.04591	8
Whole Blood	GO:0051983	regulation of chromosome segregation	0.04607	6
Whole Blood	GO:0038093	Fc receptor signaling pathway	0.04686	10
Whole Blood	GO:0019934	cGMP-mediated signaling	0.04686	4
Whole Blood	GO:0071402	cellular response to lipoprotein particle stimulus	0.04686	4
Whole Blood	GO:0042537	benzene-containing compound metabolic process	0.04686	4
Whole Blood	GO:0051446	positive regulation of meiotic cell cycle	0.04686	4
Whole Blood	GO:0060218	hematopoietic stem cell differentiation	0.04686	8
Whole Blood	GO:0060485	mesenchyme development	0.04738	15
Whole Blood	GO:0070542	response to fatty acid	0.04755	6
Whole Blood	GO:0045137	development of primary sexual characteristics	0.0476	13
Whole Blood	GO:0044784	metaphase/anaphase transition of cell cycle	0.04777	5
Whole Blood	GO:0071549	cellular response to dexamethasone stimulus	0.04777	5
Whole Blood	GO:0010965	regulation of mitotic sister chromatid separation	0.04777	5
Whole Blood	GO:0042180	cellular ketone metabolic process	0.04811	12
Whole Blood	GO:1901652	response to peptide	0.04824	22
Whole Blood	GO:0007088	regulation of mitotic nuclear division	0.04849	7
Whole Blood	GO:0014897	striated muscle hypertrophy	0.04849	7

## Sheet: Table S3
Table S3: Model weights for TFs in TF-Expression model and nsSNPs for the TF-Binding model for all the hit genes.
Muscle TF-Expression				Blood TF-Expression				Muscle TF-Binding					Blood TF-Binding
Gene	TF	Weight		Gene	TF	Weight		Gene	TF	SNP	Weight		Gene	TF	SNP	Weight
CASP7	STAT2	-0.0821955		B4GALT7	YY1	-0.0952483		TPSD1	ZBTB6	rs370904446	-1.10167		BTNL3	E2F4	rs75193761	0.528612
CASP7	STAT1	0.173471		B4GALT7	TOPORS	-0.0183833		CCZ1	AR	rs200510049	0.300995		COQ5	YBX1	rs188040472	0.12535
CASP7	EBF1	0		B4GALT7	TCF3	0.0871588		CCZ1	AR	rs200390780	0.357439		COQ5	GATA3	rs762722802	1.23883
CASP7	E2F1	0.0664727		B4GALT7	SP1	0.0772011		PRPSAP2	FOXO1	rs1005282881	0.0091019		TRAP1	MYB	rs147282507	0.419451
CASP7	CTCF	-0.0713742		B4GALT7	ETS1	0.101822		PRPSAP2	E2F4	rs75193761	0.238983		TRAP1	ATF5	rs113605465	0.248846
CASP7	AR	0.0631463		B4GALT7	GATA2	-0.0765092		PRPSAP2	YBX1	rs188040472	0.169658		TRAP1	RB1	rs4151539	0.49224
CASP7	EIF2AK2	0.163151		B4GALT7	GATA3	-0.0804372		ZNF232	ZNF446	rs771026250	1.35012		TRAP1	YBX1	rs560869993	0.437009
CASP7	MAX	0.0710317		FCGR2B	SPI1	0.0777498		CLDN7	FOS	rs4645855	0.0408185		TRAP1	MXI1	rs763036580	0.229746
CASP7	MEF2A	-0.0687178		FCGR2B	EBF1	0.137355		CLDN7	ATF2	rs769761585	0.0481356		TRAP1	ETS1	rs142279599	0.160781
CASP7	MEF2D	0.106398		FCGR2B	YBX1	-0.0139841		CLDN7	FOS	rs138334429	0.716681		TRAP1	MXI1	rs141964073	0.0927881
CASP7	PSIP1	0.107726		FCGR2B	YY1	0.0527942		CLDN7	YBX1	rs188040472	0.0852663		TRAP1	ATF1	rs371703036	0.70046
CASP7	PTMA	0.0236702		HBZ	SP1	0.0527578		CLDN7	FOS	rs148786753	0.385911		TRAP1	ATF4	rs140428747	0.458431
CASP7	RAD51	0.0348321		HBZ	GATA1	0.15493		JRK	E2F1	rs3213173	0.606126		TRAP1	MYC	rs145561065	0.221658
CASP7	RB1	-0.0438866		HBZ	E2F1	-0.111946		JRK	AR	rs867801558	0.293637		TRAP1	ATF1	rs139861411	0.267141
CASP7	SRF	-0.113804		HBZ	GATA2	0.0319761		JRK	ETS1	rs142279599	0.100059		TRAP1	ATF4	rs138696573	0.12175
CASP7	ETS1	-0.0274135		HBZ	YBX1	-0.0505557		JRK	AR	rs200510049	0.00343396		TRAP1	ATF2	rs769761585	0.189278
CASP7	YBX1	0.0205387		ADCY3	USF1	0.13937		JRK	AR	rs200390780	0.050015		TRAP1	MYB	rs2230000	0.344246
CASP7	SREBF1	0.0622513		ADCY3	MAX	-0.0045751		TOX2	MEF2A	rs778791945	0.0481415		TRAP1	GATA2	rs367785289	1.32581
CASP7	SREBF2	0.0955124		ADCY3	MYC	-0.0431965		TOX2	AR	rs200185441	0.142634		TRAP1	RB1	rs1034616967	0.129459
CASP7	IRF1	0.0758657		ADCY3	MXI1	0.128741		TOX2	AR	rs867801558	0.203604		TRAP1	MAX	rs148339628	0.0794091
CASP7	RUNX3	-0.0505456		ADCY3	CLEC5A	0.152799		TOX2	ETS1	rs142279599	0.300303		STYXL1	CLEC5A	rs113727306	0.413355
CLEC12A	SPI1	0.118879		ADCY3	EGR3	-0.0253727		TOX2	AR	rs200510049	0.2319		STYXL1	CLEC5A	rs373132565	0.410168
ABO	NFYA	0.0405432		ADCY3	CTCF	0		TOX2	NFE2	rs142410365	0.213193		STYXL1	MAX	rs148339628	0.321787
ABO	CTCF	-0.0096846		ADCY3	ARNT	-0.0316903		TOX2	FOXP3	rs199917616	1.33609		STYXL1	MYC	rs4645959	0.051978
ABO	GATA2	0.0861912		ADCY3	ESR1	0.0481897		TOX2	ESR1	rs992017069	0.507544		ABRACL	ATF5	rs113605465	0.0292042
SULT1C2	YBX1	0.0945766		ADCY3	ETS1	0.108954		TOX2	ESR1	rs139960913	0.147768		ABRACL	EGR1	rs201213506	0.46143
HLA-DRB5	CIITA	0.113307		ADCY3	GATA2	-0.016663		TOX2	ESR1	rs17847065	0.407284		ABRACL	ATF4	rs140428747	1.07532
HLA-DRB5	RFX5	0		ADCY3	YBX1	0		TOX2	SRF	rs142698332	0.483373		ABRACL	ATF4	rs150046216	1.57688
HLA-DRB5	RFXANK	0		ADCY3	TAL1	-0.0937016		RNASEL	BRCA1	rs4986852	0.0413964		ABRACL	ATF4	rs1803323	0.196633
HLA-DRB5	RFXAP	0		ICOSLG	PAX5	0.207081		RNASEL	BRCA1	rs16941	0.126763		ABRACL	ATF4	rs1803324	0.792014
PRPH2	CTCF	0		ICOSLG	MXI1	0.0355246		RNASEL	YBX1	rs188040472	0.294902		ABRACL	ATF2	rs769761585	0.287387
PRPH2	AR	0.0928542		ICOSLG	CLEC5A	-0.00226388		RNASEL	BRCA1	rs1799950	0.0331672		ABRACL	ATF4	rs138696573	0.173604
CHL1	POU5F1	-0.0345829		ICOSLG	MAX	-0.0097157		RNASEL	AR	rs200185441	0.155699		ABRACL	ATF1	rs139861411	0.339015
CHL1	POU3F1	0.122529		ICOSLG	FOS	0.0780738		RNASEL	ETS1	rs142279599	0.0371662		ABRACL	MYC	rs145561065	0.245567
CHL1	POU2F2	0		ICOSLG	ETS1	-0.185153		RNASEL	AR	rs200510049	0.108087		ABRACL	ATF5	rs144477617	0.535241
CHL1	POU2F1	0.031965		ICOSLG	GATA2	-0.0146553		LINC00471	MXI1	rs763036580	0.225755		SIGLEC11	YBX1	rs188040472	0.250187
CHL1	FOXC1	0		VPS28	YY1	0.013279		LINC00471	ETS1	rs142279599	0.494371		AS3MT	GATA2	rs367785289	1.75047
CHL1	AR	0		VPS28	EGR1	0.0311142		LINC00471	PRDM14	rs756342030	1.25658		ATP2C2	E2F7	rs772171788	0.430568
CDA	CTCF	0.0252394		VPS28	TSG101	0.0835779		PSMG1	AR	rs867801558	0.0644189		ATP2C2	ETS1	rs142279599	0.0946605
CDA	AR	0.0740527		VPS28	ESR1	-0.0588785		PSMG1	AR	rs200510049	0.339443		ATP2C2	E2F7	rs61744271	0.386282
CDA	GATA2	0.0642738		VPS28	ETS1	0.0857677		PSMG1	TFAP2A	rs143258135	0.597475		ATP2C2	E2F4	rs75193761	0.169888
UBXN6	USF1	-0.083287		HLA-DQB1	NFYC	0.00710106		PSMG1	ESR1	rs139960913	0.230773		ATP2C2	E2F7	rs767490823	0.0431871
UBXN6	RFX1	0.00907131		HLA-DQB1	NFYB	0.0203307		PSMG1	ESR1	rs561015454	0.16149		CHRNE	ARNT	rs747271228	1.05215
UBXN6	MYC	-0.0201662		HLA-DQB1	NFYA	0.0213686		PSMG1	ESR1	rs2295190	0.0296047		CHRNE	ETS2	rs758089939	0.967953
UBXN6	MXI1	0.0416241		HLA-DQB1	CREB1	-0.0837974		HLA-G	ETS1	rs142279599	0.112301		CHRNE	CUX1	rs146486358	0.469665
UBXN6	MAX	0.0340513		HLA-DQB1	ATF6	0.0684713		HLA-G	ATF1	rs2230674	0.138058		CHRNE	YBX1	rs560869993	0.510513
UBXN6	GABPA	0.0733106		HLA-DQB1	YBX1	-0.024366		HLA-G	GLI3	rs34020684	0.626428		CHRNE	YBX1	rs188040472	0.115335
UBXN6	FOS	-0.0293066		HLA-DQB1	FOXP3	-0.0357066		HLA-G	HIVEP2	rs78558971	0.257495		CHRNE	AHR	rs766592204	1.30812
UBXN6	ARNT	-0.0856354		HLA-DQB1	CIITA	0.206113		MARK4	ATF5	rs113605465	0.22167		SDHC	POU2F1	rs141824617	1.2085
UBXN6	ETS1	-0.0196118		HLA-DQB1	DEK	0.120842		MARK4	LEF1	rs4365796	0.32091		TMOD2	AR	rs867801558	0.100496
HLA-DMA	USF1	0.0628368		HLA-DQB1	RFX5	-0.0618188		MARK4	ATF2	rs769761585	0.165418		TMOD2	AR	rs200390780	0.133868
HLA-DMA	CTCF	0.0247715		HLA-DQB1	RFXANK	0.0614533		MARK4	ATF1	rs139861411	1.02264		TMOD2	AR	rs137852591	0.0728973
HLA-DMA	YBX1	0.0373983		HLA-DQB1	RFXAP	-0.0370157		MARK4	CUX1	rs145765083	0.691943		TPBG	NFIC	rs199528650	1.19411
HLA-DMA	CIITA	0.269835		TYW1B	YY1	0.0809852		SERPIND1	MYC	rs4645959	0.0412412		TPBG	NFIC	rs140170107	1.02227
HLA-DMA	RFX5	0		TYW1B	NFYA	-0.00600478		SERPIND1	SPI1	rs374011131	0.129132		TPBG	TFAP2A	rs143258135	0.609635
HLA-DMA	RFXANK	0		TYW1B	GABPA	-0.0402226		SERPIND1	SPI1	rs3740688	0.0137047		TPBG	TFAP2A	rs750226796	0.443815
HLA-DMA	RFXAP	0		TYW1B	CTCF	0.0392751		SERPIND1	ESR1	rs769634976	0.036137		TPBG	NFIC	rs548851795	0.553631
IDH3B	STAT5A	-0.0924327		TYW1B	GATA1	0.0257028		SERPIND1	ESR2	rs149353401	1.05507		TPBG	TFAP2A	rs772759043	0.0744223
IDH3B	MYC	0.0307957		TYW1B	GATA2	-0.0258972		SERPIND1	ESR2	rs78851986	1.57415		GPR19	POU2F1	rs779486311	1.48002
IDH3B	MAX	0.0713046		CUL7	KLF12	-0.250195		CAMTA2	NKX2-5	rs72554028	0.044802		GPR19	POU5F1	rs1265163	0.0493552
IDH3B	GABPA	-0.0588841		CUL7	GABPA	0.0451284		CAMTA2	HDAC5	rs146390293	0.504095		GPR19	E2F3	rs4134982	0.310013
IDH3B	ETS1	-0.0308186		CUL7	ELK1	0.0199133		CAMTA2	E2F6	rs778009538	1.1061		SLC2A9	PRDM14	rs758278343	0.082408
IDH3B	YBX1	-0.105769		CUL7	CEBPA	-0.112662		CAMTA2	STAT2	rs2229363	0.276397		SLC2A9	PRDM14	rs756342030	0.076407
SPOCK2	RORA	0.0464708		CUL7	ETS1	0.101739		NUP107	TFAP2C	rs1025236204	0.541876		SLC2A9	GATA2	rs367785289	0.0905242
SPOCK2	PPARG	-0.126844		CUL7	GATA2	0.0621504		NUP107	FOXP3	rs199917616	1.20377		MORN1	SPI1	rs182990413	0.317389
SPOCK2	ETS1	0.0734894		OCEL1	SRF	-0.0908964		PINK1	AR	rs200185441	0.03151		MORN1	NFIL3	rs201907085	0.13837
SPOCK2	GATA2	0.238401		OCEL1	SP1	0.0400613		PINK1	AR	rs867801558	0.0329849		MORN1	ZEB1	rs78449005	0.703341
ANKRD26	EGR1	0		OCEL1	ETS1	-0.0275785		PINK1	AR	rs200390780	0.0847147		MORN1	EGR1	rs201213506	0.461407
ANKRD26	E2F1	0.0969992		NME4	USF1	-0.0546254		HLA-DRB1	RFXANK	rs766230948	0.268183		CCDC122	PBX1	rs192264696	1.17921
ANKRD26	ETS1	0		NME4	MYC	0.0404692		FMO4	FOS	rs4645855	0.102314		CCDC122	TOPORS	rs143249653	0.285457
ANKRD26	HIF1A	0.0264203		NME4	MXI1	0.00708944		FMO4	FOS	rs376081014	1.51758		CCDC122	PBX1	rs114718992	0.441749
GSDMC	ETS1	-0.0812546		NME4	CLEC5A	0.0291603		C4orf33	ATF5	rs113605465	0.596784		CCDC122	TOPORS	rs61758062	0.426687
GSDMC	GATA2	-0.0172752		NME4	MAX	0.0606007		C4orf33	E2F7	rs772171788	0.0351632		CCDC122	HOXA9	rs750827678	0.166797
IKBIP	TP53	-0.00914906		NME4	TRIP13	-0.0338248		C4orf33	ATF4	rs141575018	0.757354		ISL2	ATF2	rs769761585	0.447522
IKBIP	TFAP2C	-0.0507876		NME4	ESR1	-0.0490384		C4orf33	ATF1	rs371703036	0.605832		ISL2	YBX1	rs560869993	0.672903
IKBIP	IRF1	-0.0673546		NME4	GATA2	0.0304052		C4orf33	SPI1	rs374011131	0.0815568		ISL2	YBX1	rs188040472	0.085364
IKBIP	EBF1	-0.0719117		LIPA	STAT3	-0.133707		C4orf33	ATF4	rs150046216	0.890999		ISL2	LHX3	rs375579333	0.720062
IKBIP	CTCF	0.00910263		LIPA	REST	0.0780211		C4orf33	E2F1	rs3213173	0.100429		ISL2	NFE2L1	rs981548041	0.025273
IKBIP	AR	-0.0453134		LIPA	PPARG	0.153897		C4orf33	ATF1	rs139861411	1.24895		ISL2	NFE2L1	rs777363682	0.9039
IKBIP	ETS1	0.131921		LIPA	PPARD	0.0386832		C4orf33	ATF4	rs1803324	0.370554		ISL2	ETS1	rs142279599	0.035108
GAA	USF1	-0.0228843		LIPA	PPARA	-0.162157		C4orf33	ATF2	rs769761585	0.261261		ISL2	ATF4	rs1803323	0.223785
GAA	TFAP2C	0.0105176		LIPA	ETS1	0.101586		C4orf33	ATF1	rs2230674	0.0180344		ISL2	ATF4	rs1803324	0.0502097
GAA	SREBF2	0.0745415		LIPA	GATA1	0.10054		C4orf33	E2F7	rs149646617	0.00754996		ISL2	ATF1	rs139861411	0.0690686
GAA	SREBF1	0.0711814		LIPA	GATA2	-0.0311542		C4orf33	GATA2	rs367785289	0.04501		ISL2	LHX3	rs752464294	0.679993
GAA	NR3C1	0.0570929		LIPA	YBX1	-0.0875794		C4orf33	ATF5	rs144477617	0.426121		ISL2	TFAP2A	rs143258135	0.817192
GAA	MAX	0		LIPA	FOXP3	0		C4orf33	E2F4	rs75193761	0.113705		ISL2	TFAP2A	rs750226796	0.755665
GAA	CTCF	-0.0714357		TMEM204	USF1	-0.00504159		C4orf33	MAX	rs148339628	0.0535759		ISL2	ATF5	rs144477617	1.77394
PARP15	STAT5A	0		TMEM204	TCF3	-0.146434		C4orf33	E2F7	rs767490823	0.88863		ISL2	ARNT	rs747271228	0.501972
PARP15	SPI1	0.137472		TMEM204	GATA3	0.0830255		MCFD2	E2F7	rs139349075	0.14832		ISL2	LHX3	rs146827257	1.03274
PARP15	JUN	-0.0232137		TMEM204	GATA2	0.0494567		MCFD2	SP1	rs200394677	0.660597		ISL2	E2F4	rs75193761	0.197878
PARP15	FOS	0.0129454		TMEM204	GATA1	0.090638		MCFD2	E2F7	rs772171788	0.105946		ISL2	NFYC	rs35262530	0.0430183
PARP15	EP300	-0.0043293		NAV1	REST	-0.0546595		MCFD2	ARNT	rs758003019	0.18244		SACM1L	AR	rs867801558	0.174195
PARP15	ETS1	-0.0368316		NAV1	TFAP4	-0.0170218		MCFD2	TFAP2C	rs1025236204	0.0788756		LCNL1	PAX5	rs137870876	0.604629
HLA-DRB1	CIITA	0.233965		NAV1	TBP	0.0408743		MCFD2	FOXD1	rs992724147	0.029406		LCNL1	PPARG	rs1801282	0.0483178
HLA-DRB1	ILF3	0.0792338		NAV1	STAT3	-0.0615854		MCFD2	E2F6	rs778009538	0.142793		LCNL1	NFATC1	rs73007698	1.16213
HLA-DRB1	RFX5	0.0134529		NAV1	SPI1	0.280831		MCFD2	E2F3	rs4134982	0.327279		LCNL1	NFATC3	rs62620172	0.385562
HLA-DRB1	RFXANK	0.0342494		NAV1	RORA	-0.00621715		MCFD2	AR	rs200390780	0.0997598		LCNL1	NFATC1	rs754093	0.0077514
HLA-DRB1	RFXAP	0.0219979		NAV1	POU5F1	-0.103553		MCFD2	GATA2	rs367785289	0.0420614		LCNL1	NFATC3	rs62636652	0.871462
HLA-DRB1	VDR	-0.046762		NAV1	POU2F2	-0.0306556		MCFD2	MAX	rs148339628	0.329603		LCNL1	NFATC3	rs139500568	0.429504
OGDHL	USF1	0.0772169		NAV1	POU2F1	0.0707658		MCFD2	E2F7	rs767490823	0.0269851		LCNL1	FOS	rs138334429	0.159229
OGDHL	REST	0.0627624		NAV1	NKX3-1	-0.0720465		BLOC1S3	E2F4	rs75193761	0.108006		LCNL1	TFAP2A	rs750226796	0.261723
OGDHL	MAX	0		NAV1	CEBPB	-0.259749		BLOC1S3	EGR1	rs201213506	0.75041		LCNL1	FOS	rs772824974	0.743771
OGDHL	EGR1	0.0779118		NAV1	GATA2	0.0793457		SH2D1B	FLI1	rs368549466	0.481832		LCNL1	NFATC3	rs75788262	0.00501068
OGDHL	GATA2	-0.0187083		NAV1	HIF1A	0.200229		SH2D1B	AR	rs200390780	0.156806		DDX17	NCOA3	rs369893954	0.032719
OGDHL	YBX1	-0.076483		NAV1	YBX1	-0.0173071		SH2D1B	FLI1	rs531254948	0.165311		DDX17	ATF5	rs113605465	0.0674052
NOTCH4	SREBF2	-0.0346513		TLR4	SPI1	0.114507		SH2D1B	AR	rs137852591	1.00131		DDX17	AR	rs867801558	0.247889
NOTCH4	SREBF1	-0.0419184		TLR4	POU2F1	-0.0199255		TBC1D2	AR	rs200185441	0.0369942		DDX17	NCOA3	rs529456958	0.0669455
NOTCH4	SPI1	-0.073034		TLR4	ETS1	0.148986		TBC1D2	AR	rs867801558	0.130157		DDX17	NCOA3	rs375958201	0.414318
NOTCH4	NFKB2	0.184703		TLR4	NFKB1	-0.0812886		TBC1D2	AR	rs200510049	0.152294		DDX17	SF1	rs575282504	0.125012
NOTCH4	NFKB1	-0.0968928		TLR4	RELA	-0.0547481		TBC1D2	CUX1	rs782476264	0.744103		DDX17	NCOA2	rs201963563	0.106642
NOTCH4	MYC	0.00886268		TLR4	NR1D1	-0.109397		TBC1D2	AR	rs200390780	0.412356		DDX17	ATF2	rs769761585	0.117896
NOTCH4	CTCF	0		TLR4	IRF3	0.0603605		CACNG8	NFIC	rs140170107	0.140316		DDX17	ATF1	rs2230674	0.0220186
NOTCH4	DTX1	-0.1976		TLR4	IRF8	0.042833		CACNG8	NFIC	rs146638960	0.178297		DDX17	SF1	rs577807410	0.333158
NOTCH4	MAML1	-0.0880022		TLR4	STAT6	-0.00807682		CACNG8	NFIC	rs548851795	1.24013		ANXA1	FOS	rs4645855	0.0703911
NOTCH4	MAML3	0		TLR4	ZNF160	-0.0290916		CACNG8	MZF1	rs148179129	0.611324		ANXA1	AR	rs200185441	0.288164
NOTCH4	RBPJ	-0.0351087		SPTBN5	JUN	-0.107917		CACNG8	MZF1	rs758378675	1.27735e-05		ANXA1	AR	rs200510049	0.135247
NOTCH4	SMAD2	-0.00975684		SPTBN5	FOS	0.0663491		ABCA8	SREBF2	rs368349995	0.589179		ANXA1	AR	rs200390780	0.0922234
NOTCH4	SMAD3	0		SPTBN5	GATA2	0.0467888		ABCA8	SREBF1	rs143024466	0.370425		DCLRE1C	BRCA1	rs799917	0.166528
NOTCH4	SMAD4	0.0430725		WSB2	STAT2	0.0512534		ABCA8	SREBF2	rs144948037	1.08406		VPS16	SREBF1	rs143024466	0.358242
NOTCH4	ETS1	0.0871338		WSB2	STAT1	0.0782974		ABCA8	SREBF2	rs147075621	0.619665		VPS16	NFIC	rs199528650	0.221189
NOTCH4	GATA2	0.153284		WSB2	EGR1	0.0494681		ABCA8	SREBF1	rs200577288	0.311708		VPS16	SREBF1	rs781250784	0.00657148
NOTCH4	YBX1	0.050635		WSB2	EZH2	0.0352111		ABCA8	SREBF1	rs35188700	0.635928		CACNA1A	ETS1	rs142279599	0.580471
NOTCH4	PPARG	0.186619		WSB2	ESR1	-2.26603e-05		ABCA8	SREBF2	rs777182164	0.0684096		FAM131B	PAX5	rs137870876	0.156591
NTF4	SP1	0.0487735		WSB2	GATA3	-0.0803105		BSCL2	ZIC2	rs757425789	0.0237138		FAM131B	RREB1	rs201520366	0.396996
NTF4	NFIC	0.013431		CCR3	SPI1	0.0759379		BSCL2	HIF1A	rs61755705	0.464811		FAM131B	RREB1	rs35521383	0.148874
NTF4	MEF2A	-0.0569805		CCR3	GATA1	-0.026247		BSCL2	TLX2	rs201556359	0.223002		FAM131B	RREB1	rs9379084	0.0332322
NTF4	AR	0.1018		CCR3	GATA2	0.179574		BSCL2	NFE2L1	rs981548041	0.359016		FAM131B	YBX1	rs188040472	0.113584
TRIM5	EBF1	-0.073558		CCR3	FOXP3	0.0666314		BSCL2	ETS1	rs142279599	0.0391349		FAM131B	RREB1	rs2281833	0.0193734
TRIM5	ETS1	0.0779189		CCR3	NFKB1	-0.0319428		BSCL2	MYB	rs2229999	0.217234		FAM131B	RREB1	rs73374662	0.53973
TRIM5	GATA2	0.0830717		CCR3	RELA	-0.067609		BSCL2	FOXO3	rs79884776	0.0470093		FAM131B	RREB1	rs116683035	0.226081
SYN2	PPARG	0.132298		HLA-DQA1	TLE1	0.0775884		BSCL2	FOXO3	rs767626656	0.19846		FAM131B	MZF1	rs61731800	0.182124
SYN2	ETV4	0.0255192		HLA-DQA1	ILF3	-0.115096		BSCL2	FOXO3	rs746843253	0.0836032		FAM131B	GATA2	rs367785289	0.10644
SYN2	EGR1	0.00617373		HLA-DQA1	RFX5	0.146997		BSCL2	FOXO1	rs771019295	0.328985		FAM131B	RREB1	rs146678576	0.168688
SYN2	AR	0.0557801		HLA-DQA1	RFXANK	0.0121173		BSCL2	MYB	rs2230000	0.392592		SNX29	AR	rs200185441	0.0430542
SYN2	GATA2	0.0166067		HLA-DQA1	RFXAP	-0.0365951		BSCL2	FOXO4	rs201579827	0.383348		SNX29	AR	rs200390780	0.262183
CTSS	AR	0.0609167		HLA-B	NFKB1	-0.0967839		ARTN	IRF7	rs41313489	0.0342211		NUCB2	RFX1	rs199688398	0.460144
CTSS	SPI1	0.29318		HLA-B	STAT5A	0.0533916		ARTN	IRF7	rs139709725	1.32429		PLEKHA1	AR	rs200185441	0.00478343
MCC	TP53	0.0808572		HLA-B	STAT2	0		ARTN	SP1	rs200394677	0.453859		PLEKHA1	AR	rs867801558	0.0712136
MCC	NFKBIB	0		HLA-B	STAT1	0.130877		ARTN	YBX1	rs560869993	0.898273		PLEKHA1	TFAP2A	rs750226796	0.231177
MCC	AR	0.154491		HLA-B	RELB	0		ARTN	FOS	rs148786753	0.826143		PLEKHA1	AR	rs200510049	0.0869995
MCC	GATA2	0.156521		HLA-B	RELA	4.71719e-06		ARTN	FOS	rs4645855	0.031909		PLEKHA1	YBX1	rs188040472	0.0881179
MCC	YBX1	0.0224915		HLA-B	NFYA	-0.0286554		ARTN	FOS	rs138334429	0.311282		BCL7A	E2F1	rs3213173	0.470152
MCC	TFAP2C	-0.0110082		HLA-B	NFKB2	0.0191431		ARTN	FOS	rs772824974	0.00162566		BCL7A	ETS1	rs142279599	0.0996356
OR51E1	YBX1	0.0692509		HLA-B	ATF7IP	-0.00499975		ARTN	FOS	rs376081014	1.47679		BCL7A	TP53	rs17880282	0.142215
FAM110D	TFAP2C	0		HLA-B	CIITA	-0.0152808		ARTN	IRF7	rs143800672	1.04111		BCL7A	RELB	rs376331542	0.503339
FAM110D	RREB1	0		HLA-B	HIVEP2	0		ARTN	IRF7	rs144034443	0.236215		BCL7A	TP53	rs1800371	0.175666
FAM110D	MEF2A	0.0617085		HLA-B	MYC	0		ARTN	IRF7	rs200063173	0.70075		ACVR2B	MYC	rs4645959	0.183976
FAM110D	GATA3	-0.0933142		TMEM98	E2F4	0.0557047		ARTN	TP53	rs17880282	0.316293		ACVR2B	MXI1	rs763036580	0.51441
FAM110D	GATA2	0.0465672		TMEM98	GATA2	0.0553197		ARTN	TP53	rs144238223	1.52519		ACVR2B	AR	rs200185441	0.149749
PLEKHM1	CEBPB	-0.0290964		PDCD5	SRF	-0.0810808		ARTN	TP53	rs1800371	1.38115		ACVR2B	AR	rs867801558	0.0293442
PLEKHM1	E2F4	0.0476963		PDCD5	MXI1	0		FDX1	ETS1	rs142279599	0.266412		ACVR2B	TFAP2A	rs750226796	0.227718
PLEKHM1	YBX1	-0.0940198		PDCD5	CLEC5A	-0.00668499		FDX1	EGR1	rs201213506	0.337271		ACVR2B	CLEC5A	rs373132565	1.45644
PKP1	MYC	0		PDCD5	MAX	0.102607		FDX1	MYC	rs4645959	0.0823529		SCCPDH	FOXA1	rs139801655	0.204769
PKP1	AR	0		PDCD5	CREB1	-0.0330743		GPSM1	TFAP2A	rs750226796	0.496853		SCCPDH	PRDM14	rs200062567	0.662576
PKP1	ESR1	-0.0582484		PDCD5	KAT5	-0.0914306		GPSM1	TFAP2A	rs143258135	1.43797		SCCPDH	PRDM14	rs756342030	0.217851
PKP1	GATA2	0.0411211		PDCD5	ETS1	-0.0634305		GPSM1	TRIP13	rs370247932	1.07411		SCCPDH	PRDM14	rs149635847	0.159414
PKP1	GATA3	0.159064		PDCD5	KLF9	0.0194599		GPSM1	YBX1	rs560869993	0.304245		YWHAB	HDAC5	rs755989006	0.077553
PKP1	YBX1	0		LIMK1	KLF12	0.148154		GPSM1	DAZAP2	rs372446812	0.311226		YWHAB	ABL1	rs375582718	0.158472
FCER2	YY1	0		LIMK1	JUN	0.0147108		GPSM1	TFAP2A	rs772759043	0.380591		YWHAB	IKBKB	rs17875738	0.138103
FCER2	SRF	0		LIMK1	IRF1	0.158729		TUB	PAX5	rs137870876	0.396003		YWHAB	MLXIP	rs35737737	0.0106525
FCER2	SPI1	0.209127		LIMK1	FOS	0.0443338		TUB	PPARG	rs1801282	0.0450079		YWHAB	IKBKB	rs200044839	0.0691102
FCER2	RELB	-0.022198		LIMK1	RLIM	-0.0367618		TUB	RFX1	rs151266260	0.0237938		YWHAB	ABL1	rs34549764	0.102619
FCER2	RELA	0		LIMK1	ETS1	-0.122755		USP39	PPARG	rs943725719	0.302817		YWHAB	SPI1	rs3740688	0.0432682
FCER2	PPARG	-0.0386559		HP1BP3	SP1	0.0989684		USP39	EGR1	rs201213506	0.3473		YWHAB	SPI1	rs547488915	0.136204
FCER2	POU2F1	0.0335983		HP1BP3	MZF1	0.0530738		USP39	POU2F1	rs141824617	0.467665		YWHAB	ING1	rs771180079	0.307359
FCER2	NFKB2	-0.029417		HP1BP3	EP300	-0.00567721		USP39	ETS1	rs142279599	0.415704		YWHAB	RAI14	rs17521570	0.0551831
FCER2	NFKB1	0.0293086		HP1BP3	EGR1	0.0801874		USP39	TFAP2A	rs778321721	1.76911		YWHAB	RAI14	rs749007756	0.703974
FCER2	EGR1	0.0494209		HP1BP3	CREB1	-0.124109		USP39	TFAP2A	rs750226796	0.127437		YWHAB	MLXIP	rs376782270	0.27953
FCER2	EBF1	0		HP1BP3	ATF7	0		USP39	HOXA9	rs145450895	0.519907		YWHAB	RNPS1	rs768609084	0.0261612
FCER2	GATA2	0		HP1BP3	ATF6	0		DEFA3	CEBPA	rs201061067	0.447647		YWHAB	ABL1	rs774359039	0.0720644
FCER2	YBX1	0.0582825		HP1BP3	ATF5	-0.0393053		DEFA3	YBX1	rs560869993	1.04866		PACS1	MEF2A	rs778791945	0.336723
FCER2	BCL6	0		HP1BP3	ATF4	0.042478		DEFA3	E2F4	rs75193761	0.181803		PACS1	AR	rs200185441	0.218236
FCER2	IRF4	0		HP1BP3	ATF3	-0.0608227		DEFA3	YBX1	rs188040472	0.177937		PACS1	AR	rs200510049	0.0159274
FCER2	STAT6	-0.0584919		HP1BP3	ATF2	0.0303524		FASTKD2	CLEC5A	rs113727306	0.503768		PACS1	E2F1	rs3213173	0.040476
CATSPERB	YBX1	-0.0429594		HP1BP3	ATF1	0.0668286		FASTKD2	MAX	rs148339628	0.377292		PACS1	AR	rs200390780	0.0735214
CATSPERB	TP73	-0.0874829		HP1BP3	ETS1	0.073255		FASTKD2	HIF1A	rs61755705	0.446634		PACS1	TFAP2A	rs750226796	0.489844
CYP4B1	ESR1	0		HP1BP3	GATA3	-0.0584514		HES6	ARNT	rs758003019	0.368145		PACS1	E2F4	rs75193761	0.0460095
CYP4B1	YBX1	0.0683451		WDFY4	EBF1	0.198192		HES6	ATOH1	rs35227734	0.0271386		SERHL2	MXI1	rs763036580	0.207783
PHOSPHO2	RFX1	0.0909477		WDFY4	ETS1	-0.0946051		HES6	TLE1	rs144027618	0.164172		MTOR	SP1	rs200394677	0.0609765
PHOSPHO2	MYC	0.00749968		WDFY4	GATA2	-0.0497417		HES6	MXI1	rs763036580	0.167173		MTOR	AR	rs867801558	0.1297
PHOSPHO2	MIF	-0.0556471		WDFY4	YBX1	0.0392396		HES6	CEBPA	rs201061067	0.497155		MTOR	AR	rs200510049	0.37841
PHOSPHO2	MAX	0.00788108		WDFY4	FOXP3	-0.0108076		HES6	TCF3	rs41275842	0.170341		MTOR	AR	rs137852591	0.848939
PHOSPHO2	GABPA	0.0366428		WDFY4	YY1	0.026183		HES6	TCF3	rs76459051	0.0799838		MTOR	MYC	rs145561065	0.678659
PHOSPHO2	ELK1	-0.166001		SENP7	YY1	-0.045626		HES6	CLEC5A	rs373132565	0.214695		MTOR	AR	rs200390780	0.227807
PHOSPHO2	E2F4	0.113734		SENP7	MZF1	0.0495125		HES6	TCF3	rs767665186	0.0848113		ZNF14	PRDM14	rs1040334034	0.801095
PHOSPHO2	GATA2	-0.0252662		SENP7	GABPA	0.105602		HES6	TCF3	rs375552133	0.522031		MAU2	E2F4	rs75193761	0.14207
PHOSPHO2	YBX1	-0.0931147		SENP7	E2F4	0.0100396		HES6	TCF3	rs115383004	0.358208		FANCF	YBX1	rs560869993	0.0814529
MS4A7	YY1	0.0617663		SENP7	ETS1	0.0214297		HES6	TCF3	rs2074888	0.208282		FANCF	PRDM14	rs200062567	0.0614407
MS4A7	SPI1	0.270501		TSPAN3	YY1	0		HES6	TCF3	rs761441337	1.06937		FANCF	PRDM14	rs758278343	0.14706
MS4A7	E2F4	-0.109804		TSPAN3	SREBF2	0		MCM3AP	SMAD9	rs111748421	0.716885		FANCF	PRDM14	rs756342030	0.454687
MS4A7	YBX1	0.104994		TSPAN3	SREBF1	-0.0515572		MCM3AP	MYC	rs4645959	0.0310568		FANCF	PRDM14	rs149635847	0.663785
HOXD9	USF1	0.0653489		TSPAN3	RFX1	0		MCM3AP	SPI1	rs182990413	0.0738		FANCF	MXI1	rs763036580	0.122409
HOXD9	MAX	-0.149481		TSPAN3	NFE2L1	0.0194923		MCM3AP	SPI1	rs3740688	0.012965		FANCF	E2F1	rs3213173	0.00616246
HOXD9	XBP1	0.00121233		TSPAN3	MAX	0.00329475		MCM3AP	MCM3	rs41273732	0.446819		FANCF	SPI1	rs146054989	0.174318
HOXD9	TCF3	-0.0377379		TSPAN3	EBF1	0.143471		LNP1	ETS1	rs142279599	0.239114		FANCF	MYC	rs145561065	0.27805
HOXD9	TBP	0.0760425		TSPAN3	ARNT	0.0137601		LNP1	ATF4	rs141575018	0.118061		FANCF	SPI1	rs547488915	0.224431
HOXD9	SREBF2	0		TSPAN3	EWSR1	0.00604168		LNP1	NFE2	rs142410365	0.0401757		FANCF	E2F7	rs149646617	0.0204931
HOXD9	SREBF1	0.0427303		TSPAN3	ETS1	-0.0614659		LNP1	ATF4	rs140428747	0.460489		FANCF	E2F7	rs61744271	0.0218842
HOXD9	PBX1	-0.00783188		TSPAN3	GATA3	0		LNP1	ATF5	rs144477617	0.0122241		FANCF	MAX	rs148339628	0.025855
HOXD9	MYC	0.0467844		TSPAN3	YBX1	0		HCG17	NFIC	rs140170107	1.32221		FANCF	E2F7	rs767490823	0.260865
HOXD9	MXI1	-0.00383858		KLHL35	MAX	0.136291		HCG17	RFX1	rs199688398	0.313302		GALNT4	CUX1	rs144199298	0.748931
HOXD9	MEIS1	-0.0174885		KLHL35	USF1	-0.0270366		HCG17	NFIC	rs138699938	0.537311		GALNT4	ESR1	rs149308960	0.245548
HOXD9	HOXD8	0.63206		KLHL35	REST	0.189184		HCG17	NFIC	rs548851795	1.66508		GALNT4	TOPORS	rs61758062	0.608884
HOXD9	HOXD10	0.0806865		KLHL35	PAX5	0.0233243		HCG17	MXI1	rs763036580	0.0127617		GALNT4	AR	rs867801558	0.0660486
HOXD9	HOXA9	-0.0282677		KLHL35	MXI1	0.131896		HCG17	EP300	rs758324686	0.590869		GALNT4	AR	rs200510049	0.071206
HOXD9	FOXJ2	0		KLHL35	CLEC5A	-0.0336697		HCG17	TFAP2A	rs143258135	0.567915		GALNT4	ESR1	rs142712646	0.39306
HOXD9	ARNT	-0.0632278		KLHL35	EGR1	0.0541949		HCG17	TFAP2A	rs750226796	0.293332		GALNT4	ESR1	rs139960913	0.0782424
HOXD9	PKNOX1	-0.000804902		KLHL35	E2F7	-0.00838713		HCG17	EP300	rs1013716287	0.224424		GALNT4	ESR1	rs561015454	0.174054
HOXD9	YBX1	-0.0077581		KLHL35	E2F6	-0.0714948		HCG17	EP300	rs140300789	0.165555		GALNT4	ESR1	rs17847065	0.397624
ICAM3	ZBTB16	0.0764759		KLHL35	E2F5	-0.150925		HCG17	SRF	rs140856577	0.0352924		GALNT4	ESR1	rs2295190	0.0611798
ICAM3	ESR1	-0.029556		KLHL35	E2F4	-0.0515757		PARP2	SP1	rs200394677	0.0706969		GALNT4	TP53	rs976099760	0.218992
ICAM3	ETS1	-0.0311118		KLHL35	E2F3	-0.21557		PARP2	PARP1	rs768937503	0.793106		GALNT4	TP53	rs17880282	0.00472333
ICAM3	YBX1	0		KLHL35	E2F2	-0.0290578		PARP2	MYC	rs4645959	0.0683833		GALNT4	TP53	rs1800371	0.176196
ICAM3	RUNX3	0.22212		KLHL35	E2F1	0.209899		PARP2	EBF1	rs570120838	0.00825101		PLEKHJ1	AR	rs867801558	0.189505
PTPRC	SPI1	0.393442		KLHL35	ARNT	-0.0964802		PARP2	PARP1	rs145186011	0.443009		PLEKHJ1	E2F3	rs4134982	0.206811
PTPRC	ESR2	-0.0491503		KLHL35	AHR	0.0328762		PARP2	PARP1	rs3219062	0.347951		PLEKHJ1	E2F1	rs3213173	0.0526167
PTPRC	E2F1	-0.0337442		KLHL35	ETS1	0.045105		PARP2	PARP1	rs752905479	0.0916044		PPP4R1	TFAP2A	rs750226796	0.192524
PTPRC	AR	0.0764093		KLHL35	GATA1	-0.117701		GSTO1	MYC	rs4645959	0.066517		PPP4R1	AR	rs200510049	0.086919
PTPRC	ETS1	-0.129433		KLHL35	GATA2	0.0950444		GSTO1	AR	rs867801558	0.214726		PPP4R1	AR	rs137852591	0.210638
PTPRC	GATA2	-0.0356059		KLHL35	YBX1	-0.114903		GSTO1	TFAP2A	rs778321721	1.15712		ADAL	CUX1	rs146486358	0.21893
HIF1A	YY1	0		FARP1	SRF	-0.0273695		MT1X	YBX1	rs188040472	0.0469238		ADAL	MEF2A	rs121918529	0.260807
HIF1A	MYC	-0.11063		FARP1	SP1	0		MT1X	E2F1	rs3213173	0.365301		TP53I11	FOXO1	rs1005282881	0.0276075
HIF1A	MAX	0.0132127		FARP1	RREB1	-0.0351607		MT1X	YBX1	rs560869993	0.348135		TP53I11	POU2F1	rs141824617	0.309414
HIF1A	USF1	0.0962492		FARP1	ESR1	0.0282407		ANGPT4	TFAP2C	rs1025236204	1.02913		TP53I11	STAT2	rs2229363	0.0583776
HIF1A	TGIF1	-0.170593		FARP1	GATA2	-0.0263104		ANGPT4	YBX1	rs560869993	0.125025		TP53I11	STAT2	rs138681270	0.0403504
HIF1A	SP1	0.0170638		TTC39B	POU2F1	0.0168353		ANGPT4	YBX1	rs188040472	0.379655		TP53I11	YBX1	rs188040472	0.0110975
HIF1A	MXI1	-0.0961117		TTC39B	CTCF	-0.0724835		PAK1IP1	CLEC5A	rs373132565	0.187123		TP53I11	POU2F1	rs779486311	0.0830664
HIF1A	E2F1	0		TTC39B	CREB1	0.0238815		PAK1IP1	YBX1	rs188040472	0.0816806		TP53I11	TP53	rs1800371	0.685946
HIF1A	BHLHE40	0.0378941		TTC39B	BACH2	-0.0504082		PAK1IP1	BHLHE40	rs371986656	0.183692		ZNF135	YBX1	rs188040472	0.344944
HIF1A	ARNT	-0.0196015		TTC39B	BACH1	0		CLINT1	MYC	rs4645959	0.0854196		TTC3	MYC	rs4645959	0.0107437
HIF1A	APEX1	0.0603674		TTC39B	E2F4	-0.00156276		SLC35F5	AR	rs200185441	0.0312109		TTC3	ATF7IP	rs3213764	0.0019989
HIF1A	AR	-0.0266959		TTC39B	ETS1	0.106341		SLC35F5	AR	rs867801558	0.285861		TTC3	ATF6	rs2271011	0.0314661
HIF1A	ARNT2	0		TTC39B	FOXP3	0		SLC35F5	NFYC	rs35262530	0.00745862		TTC3	PRDM14	rs1040334034	0.126172
HIF1A	ARNTL	0		PDZK1IP1	SP1	0.0832882		ZSCAN5A	YBX1	rs560869993	0.789991		TTC3	MAX	rs148339628	0.0149479
HIF1A	CITED2	0.0266496		PDZK1IP1	RELA	0.038196		RAF1	MYC	rs4645959	0.115673		EVL	NFATC1	rs760472941	0.213379
HIF1A	COPS5	0.00465055		PDZK1IP1	NFKB2	-0.0372856		RAF1	ETS1	rs142279599	0.240864		EVL	NFATC1	rs73007698	0.103607
HIF1A	CREBBP	0.0675878		PDZK1IP1	NFKB1	0.0180035		RAF1	AR	rs200510049	0.00292811		EVL	NFATC3	rs62620172	0.0865836
HIF1A	CTNNB1	-0.0497776		PDZK1IP1	E2F1	-0.0661294		RAF1	RBL2	rs61747629	0.0558052		EVL	NFATC2	rs535888465	0.0185312
HIF1A	EP300	0.00667942		PDZK1IP1	ETS1	0.0626278		RAF1	AR	rs200390780	0.130186		EVL	NFATC2	rs767331198	0.219664
HIF1A	HDAC1	0.0420042		PDZK1IP1	GATA1	0.192694		RAF1	RBL2	rs141851791	0.688003		EVL	ABL1	rs34549764	0.0169869
HIF1A	HIF1AN	0.067402		PDZK1IP1	GATA2	-0.00643762		RAF1	RB1	rs149359120	0.335963		EVL	STAT2	rs138681270	0.16105
HIF1A	HIF3A	0.0152618		PDZK1IP1	YBX1	-0.0324692		RAF1	RB1	rs144668210	0.35777		EVL	APBB1	rs1800425	0.201105
HIF1A	JUN	0.0124555		BMP1	PPARG	-0.0651273		RAF1	RBL2	rs76818213	0.0353197		EVL	APBB1	rs368805217	0.0772917
HIF1A	MTA1	0.138106		BMP1	NFIC	0.0345914		RAF1	RBL2	rs760363620	0.085098		EVL	APBB1	rs141513937	0.0359013
HIF1A	NCOA1	0.0120898		BMP1	CTCF	-0.0325955		MDH2	REST	rs777368920	0.674871		EVL	NFATC3	rs143871480	0.191883
HIF1A	NCOA2	-0.0535637		BMP1	ETS1	-0.0167532		MDH2	MXI1	rs763036580	0.00968383		TRPV1	PPARG	rs1801282	0.0318013
HIF1A	NDN	-0.0671189		CYTL1	GATA1	0.00148584		MDH2	CLEC5A	rs373132565	0.43148		TRPV1	YBX1	rs188040472	0.137017
HIF1A	NR4A1	-0.0216304		CYTL1	GATA2	0.105876		MDH2	MXI1	rs141964073	0.521569		TRPV1	FOS	rs1046117	0.00386099
HIF1A	PER1	0		HLA-A	DEK	0		MDH2	TFAP2C	rs1025236204	0.0995857		PCM1	SREBF2	rs17848351	0.179021
HIF1A	STAT3	-0.102279		HLA-A	CIITA	0		MDH2	HNF1A	rs201167179	0.376464		PCM1	HNF4A	rs150247632	0.100385
HIF1A	TP53	0		HLA-A	HIVEP2	0		MDH2	REST	rs61748756	0.0329781		PCM1	ING5	rs748630032	0.156259
HIF1A	VHL	-0.0246468		HLA-A	IRF1	0.114178		DUSP15	PRDM14	rs1040334034	1.30535		PCM1	SPI1	rs374011131	0.626838
HIF1A	EGR1	0.0562433		HLA-A	MYC	0		ZNF550	YBX1	rs560869993	0.391395		PCM1	SPI1	rs182990413	0.105684
HIF1A	ESR1	-0.0243945		HLA-A	RELA	0		ZNF550	ETS1	rs142279599	0.66069		PCM1	SREBF2	rs752843474	0.336767
HIF1A	ETS1	-0.146306		ENPP4	POU2F1	-0.0556607		DPP3	TFAP2A	rs778321721	0.2563		PCM1	SPI1	rs146054989	0.298158
HIF1A	GATA2	-0.0305455		ENPP4	ETS1	0		DPP3	ETS1	rs142279599	0.250014		PCM1	SREBF2	rs761326356	0.0504359
HIF1A	BRCA1	0.121721		ENPP4	YBX1	0.011345		DPP3	TFAP2A	rs143258135	0.643445		PCM1	MYC	rs145561065	0.214814
HIF1A	FOXO4	0		SLC39A9	REST	0.0741865		DPP3	NR3C1	rs1003339691	0.455602		PCM1	SPI1	rs547488915	0.0237595
HIF1A	HDAC7	-0.00549356		SLC39A9	ZEB1	-0.0030877		DPP3	TFAP2A	rs750226796	0.129479		PCM1	ESR1	rs139960913	0.368008
HIF1A	HIF1A	0.762431		SLC39A9	YY1	-0.0318051		ALOX5	SP1	rs200394677	0.362815		PCM1	ESR1	rs769634976	0.517329
HIF1A	HIPK2	-0.0460344		SLC39A9	GABPA	-0.036746		ALOX5	VDR	rs141329158	0.0474144		PCM1	ING5	rs763713666	0.870997
HIF1A	HSF2	0.0495353		SLC39A9	ELK1	0.0446268		ALOX5	RELA	rs150601443	0.436182		PCM1	ESR1	rs561015454	0.611142
HIF1A	HSF4	0.0314059		STOML1	TP53	0		ALOX5	MECP2	rs62915962	0.39726		PCM1	ESR1	rs200075329	0.0296795
HIF1A	KLF5	-0.0321689		STOML1	STAT2	0.00560869		ALOX5	RELA	rs61759893	0.455621		PCM1	SREBF1	rs35188700	0.950508
HIF1A	LIMD1	-0.00411478		STOML1	STAT1	0.102021		ALOX5	MBD1	rs125555	0.022564		PCM1	SREBF2	rs17848337	0.0428423
HIF1A	MITF	0.0308459		STOML1	SPI1	0		ALOX5	TP53	rs17880282	0.23598		PCM1	SREBF1	rs115855236	0.194566
HIF1A	NFKB1	-0.125737		STOML1	MAX	-0.0258765		BET1	HNF4A	rs150247632	0.216856		PCM1	MAX	rs148339628	0.410848
HIF1A	NFKB2	-0.0232742		STOML1	GABPA	0.0135897		BET1	STAT3	rs145786768	0.974556		PABPC4	MYC	rs4645959	0.0447738
HIF1A	RELA	0.0757554		STOML1	ETS1	-0.0667069		BET1	ETS1	rs142279599	0.14337		PABPC4	ETS1	rs142279599	0.0614608
HIF1A	SIRT1	0.0788269		STOML1	GATA1	0.0405966		BET1	STAT2	rs200581403	0.107744		PABPC4	TFAP2A	rs750226796	0.207967
HIF1A	USF2	0.101674		STOML1	GATA2	0.0546467		BET1	STAT2	rs2066815	0.166316		PABPC4	GATA2	rs367785289	0.0649796
HIF1A	ZFP36	-0.0393806		CD40	NFKB1	0		NCF2	MED15	rs762090597	0.576878		TMEM205	GATA2	rs367785289	0.0938889
BMP7	RORA	0.0864402		CD40	RELB	0		NCF2	YBX1	rs560869993	0.0501048		TMEM205	AR	rs867801558	0.213312
BMP7	GLI3	-0.040612		CD40	RELA	-0.0363235		NCF2	IRF8	rs8052064	0.0296518		TMEM205	AR	rs200510049	0.0302888
BMP7	GLI2	0.0122977		CD40	TCF4	0.0427032		NCF2	YBX1	rs188040472	0.106711		CPSF3	POLR2A	rs200349946	0.371299
BMP7	GLI1	0.36438		CD40	TAL1	0.0220692		NCF2	SPI1	rs374011131	0.128585		PLIN2	AR	rs200390780	0.162894
BMP7	CTCF	0		CD40	STAT5B	-0.124282		NCF2	NFKB2	rs778522439	0.0560844		PLIN2	MAX	rs148339628	0.30036
BMP7	CEBPB	0.0315131		CD40	STAT5A	-0.0384593		NCF2	NFKB1	rs150233754	0.137938		ABCA10	AR	rs137852591	0.0377769
BMP7	ARNT	0.0221074		CD40	STAT3	0		NCF2	RELA	rs61759893	0.760195		ZCCHC4	AR	rs200185441	0.0471932
BMP7	NCOA3	0.0675812		CD40	STAT1	0.0773455		RAB17	HIF1A	rs61755705	0.537866		ZCCHC4	AR	rs867801558	0.0511304
BMP7	AR	-0.0685353		CD40	SPI1	0.100754		RAB17	ESR1	rs139960913	0.384099		C2orf76	SREBF1	rs143024466	0.00561599
BMP7	GATA2	-0.0542708		CD40	PPARG	0.0442316		C1RL	SPI1	rs182990413	0.145827		C2orf76	MYC	rs4645959	0.198486
BMP7	HDAC2	0.0177678		CD40	NFKB2	0		C1RL	SPI1	rs547488915	0.401323		C2orf76	SREBF1	rs781250784	0.0191567
BMP7	LDB1	0		CD40	IRF3	0.0535247		C1RL	SP1	rs200394677	0.823986		C2orf76	SREBF1	rs35188700	0.0793858
BMP7	LMO4	-0.052369		CD40	FOXJ2	0.0208899		PELO	PPARG	rs1801282	0.0911112		C2orf76	MAX	rs148339628	0.305977
FAM83D	TFAP2C	0.041355		CD40	EBF1	0.189846		PELO	NFIL3	rs150612041	0.796212		KIF19	GATA2	rs367785289	0.326651
FAM83D	SP1	-0.0168962		CD40	CTCF	0.0378859		PELO	ETS1	rs142279599	0.296641		KIF19	SP1	rs200394677	0.751147
FAM83D	REST	0.0379065		CD40	XRCC5	0		GFM2	TFAP2C	rs1025236204	0.472685		KIF19	CUX1	rs144199298	0.739407
FAM83D	NFYA	0		CD40	XRCC6	-0.0368283		GFM2	MYC	rs4645959	0.0440226		KIF19	CUX1	rs782476264	1.34347
FAM83D	CTCF	0.0614897		CD40	YBX1	-0.0189517		GFM2	RELA	rs372036028	0.102868		KIF19	CUX1	rs145765083	0.565428
FAM83D	ARNT	-0.123382		CD40	IRF1	0		GFM2	RELA	rs150601443	0.502932		DYTN	PRDM14	rs200062567	1.11126
FAM83D	AHR	0		CD40	NFKBIA	0.0435568		GFM2	NFKB2	rs778522439	0.606294		DYTN	PRDM14	rs756342030	0.981148
FAM83D	ETS1	-0.044046		CD40	NR3C2	-0.101971		GFM2	TFAP2A	rs778321721	0.0357998		DYTN	FOXP3	rs199917616	0.382431
FAM83D	GATA2	0		CD40	SPIB	0.18636		GFM2	TFAP2A	rs750226796	0.0872377		PRKAR1A	SPI1	rs532744644	0.11115
FAM83D	YBX1	0		CD40	STAT6	0		GFM2	NFKB2	rs374041971	0.482399		PRKAR1A	E2F1	rs3213173	0.111051
TNFSF13B	YY1	0		CD40	TRAF6	0.0747349		WDR73	CUX1	rs144199298	1.24473		PRKAR1A	SPI1	rs3740688	0.0400136
TNFSF13B	SPI1	0.0928777		CD40	TRERF1	-0.110949		WDR73	EBF1	rs570120838	1.54818		PRKAR1A	MXI1	rs763036580	0.0884768
TNFSF13B	IRF4	0		GTF2A2	ZEB1	-0.0354628		WDR73	SPI1	rs374011131	1.91083		PDE6B	NRL	rs146890792	0.430996
TNFSF13B	CEBPB	0		GTF2A2	GTF2A1	0.0443246		WDR73	SPI1	rs182990413	0.330631		SLC39A8	SP1	rs200394677	0.0701092
TNFSF13B	TP53	0		GTF2A2	GTF2E1	-0.127924		WDR73	SPI1	rs3740688	0.0263406		SLC39A8	RREB1	rs9379084	0.00227463
TNFSF13B	NFKB1	0		GTF2A2	HSF1	-0.00735571		WDR73	SPI1	rs547488915	0.811857		SLC39A8	PRDM14	rs200062567	0.160826
TNFSF13B	STAT1	0		GTF2A2	TAF4	0.0398726		DENND4B	SP1	rs200394677	0.932505		SLC39A8	PRDM14	rs149635847	0.908535
MRPS31	NR3C1	0.0273426		GTF2A2	TBP	0.0461022		DENND4B	TFAP2C	rs1025236204	0.298571		SLC39A8	RREB1	rs2281833	0.00182165
MRPS31	GABPA	-0.0507389		GTF2A2	TBPL1	0.0887052		DENND4B	NFKB2	rs45581936	0.285072		SLC39A8	MXI1	rs763036580	0.0359348
MRPS31	ETS1	-0.0231811		GTF2A2	ETS1	0		DENND4B	AR	rs200185441	0.142814		SLC39A8	AR	rs867801558	0.399131
MRPS31	YBX1	-0.055965		ALKBH4	ZEB1	0.0555909		DENND4B	ETS1	rs142279599	0.221108		SLC39A8	ETS1	rs142279599	0.0660319
CD33	SPI1	0.314007		ALKBH4	STAT1	-0.0215093		DENND4B	EBF1	rs570120838	0.234166		SLC39A8	RREB1	rs73374662	0.316946
CD33	SP1	0.0340388		ALKBH4	GABPA	0.122803		DENND4B	TFAP2A	rs778321721	0.432445		SLC39A8	AR	rs200390780	0.00580262
CD33	GABPA	0.0162584		ALKBH4	ESR1	-0.0517934		DENND4B	TFAP2A	rs143258135	0.191656		SLC39A8	FOXC1	rs767686358	0.300553
CD33	GATA2	-0.0583592		ALKBH4	EGR1	-0.00458458		SFMBT2	CUX1	rs144199298	0.7313		ACBD4	HNF4A	rs150247632	0.415137
CD33	MYC	-0.089424		ALKBH4	E2F1	0.0463208		SFMBT2	MYC	rs4645959	0.12598		ACBD4	ETS1	rs142279599	0.234935
ASPN	CUX1	0.0939757		ALKBH4	CTCF	-0.0566604		SFMBT2	STAT5B	rs762833594	0.836989		ACBD4	NR3C1	rs1003339691	1.25113
ASPN	SP1	-0.0715043		ALKBH4	CREB1	-0.131566		SFMBT2	MXI1	rs141964073	0.490421		ACBD4	ATF4	rs1803324	0.0711926
TBC1D9	TFAP4	-0.0428721		ALKBH4	ETS1	0.000279474		SFMBT2	STAT5B	rs778265187	0.519235		ACBD4	ATF2	rs769761585	0.0321162
TBC1D9	NFIL3	0.00556183		ASRGL1	GATA2	0.108237		SFMBT2	CLEC5A	rs373132565	0.919246		ACBD4	ATF1	rs2230674	0.104276
TBC1D9	CEBPA	0.0631061		ASRGL1	YBX1	-0.0503303		SFMBT2	CUX1	rs146486358	0.348894		ACBD4	ATF5	rs144477617	0.693816
TBC1D9	ARNT	0.0289819		FUT7	YY1	0.0178014		SFMBT2	MAX	rs148339628	0.553948		ACBD4	ATF4	rs1803323	0.358195
TBC1D9	AHR	0.0474952		FUT7	CTCF	-0.0308623		SFMBT2	CUX1	rs145765083	1.2624		SPNS2	MZF1	rs758378675	0.380806
TBC1D9	AR	0		FUT7	CEBPB	0.00650132		UNC50	NFKB1	rs150233754	0.821971		SPNS2	MYC	rs4645959	0.0224455
TBC1D9	ESR1	-0.0755612		FUT7	CEBPA	0.0965014		UNC50	HNF1A	rs1800574	0.0967514		SPNS2	TFAP4	rs767084889	0.0143467
TBC1D9	GATA3	0.116883		FUT7	GATA3	0		UNC50	MYC	rs4645959	0.0795777		SPNS2	MZF1	rs61731800	0.27758
TBC1D9	TFAP2C	-0.0221003		FUT7	TBX21	0.10384		UNC50	NFKB2	rs45581936	0.192766		ITGAE	AR	rs200185441	0.0260337
BCHE	POU2F1	0		UBA7	XBP1	-0.0570735		PPP6C	TFAP2A	rs143258135	0.658506		ITGAE	AR	rs867801558	0.0905094
BCHE	JUN	0.0289191		UBA7	STAT2	0.103022		PPAN	ETS1	rs142279599	0.137581		ITGAE	YBX1	rs560869993	0.908283
BCHE	ETV4	0.0692442		UBA7	STAT1	0.0224941		PPAN	GATA3	rs762722802	0.86021		ITGAE	AR	rs200510049	0.113304
CCT4	TFAP2C	-0.0237571		UBA7	CUX1	0		PPAN	HIF1A	rs61755705	0.327234		MPZ	POU2F1	rs141824617	0.254409
CCT4	HSF2	0.15896		UBA7	YBX1	0		PPAN	FOXP3	rs199917616	0.379851		MPZ	YBX1	rs188040472	0.090141
CCT4	HSF1	0.149773		UBA7	PML	0.0370775		ZNF426	TFAP2A	rs750226796	0.558844		CDYL2	PRDM14	rs758278343	0.263069
CCT4	EGR1	0.0339152		VPS33B	ETS1	-0.0520635		ZNF426	TFAP2C	rs1025236204	0.300826		CDYL2	PRDM14	rs149635847	0.974976
CCT4	ETS1	0.0475503		VPS33B	GATA2	0.081936		ZNF426	TFAP2A	rs772759043	1.27932		CDYL2	AR	rs867801558	0.146096
CCT4	YBX1	-0.145373		PSMB9	STAT1	0.266372		CSNK1G2	ATF5	rs113605465	0.389126		CDYL2	AR	rs200510049	0.228467
PCYOX1	ARNT	-0.0370792		PSMB9	TOPORS	-0.0697525		CSNK1G2	GLI1	rs779008962	0.124827		CDYL2	AR	rs137852591	0.3088
PCYOX1	AHR	0.00663427		PSMB9	STAT2	0.00386645		CSNK1G2	RFX1	rs199688398	0.279987		SCAND1	YBX1	rs560869993	0.0396365
PCYOX1	AR	0.0696247		PSMB9	IRF7	0.0828422		CSNK1G2	GLI2	rs142775128	0.0453664		SCAND1	MZF1	rs932864324	0.00564339
PCYOX1	GATA2	0		PSMB9	NCOA1	-0.0349011		CSNK1G2	ATF4	rs150046216	0.134252		SCAND1	MZF1	rs147818011	0.43934
SNAI1	USF1	0		PSMB9	NCOA2	0		CSNK1G2	ATF6	rs2271011	0.370231		SCAND1	ZNF165	rs150684212	0.407382
SNAI1	TFAP4	0		PSMB9	NCOA3	-0.0324242		CSNK1G2	SPI1	rs3740688	0.00406804		SCAND1	ETS1	rs142279599	0.0242604
SNAI1	MYC	-0.167061		PSMB9	E2F4	0.000952991		CSNK1G2	ATF1	rs2230674	0.0468617		SCAND1	MZF1	rs61731800	0.0535945
SNAI1	MXI1	0.0850567		PSMB9	ETS1	0		CSNK1G2	GLI3	rs756335435	0.339791		SCAND1	ZNF263	rs779536061	0.190209
SNAI1	MAX	0		PSMB9	GATA2	0.0335961		ZCCHC7	MYC	rs4645959	0.0919329		SCAND1	ZNF263	rs760212103	0.0444301
SNAI1	EGR1	-0.0105882		PSMB9	FOXP3	-0.126578		ZCCHC7	MAX	rs148339628	0.368295		SGSH	E2F1	rs3213173	0.137945
SNAI1	CTCF	0.131052		PSMB9	IRF1	0.12195		ASAP2	CUX1	rs144199298	0.0539723		GNAZ	RFX1	rs151266260	0.120918
SNAI1	CTDSPL	0.00561096		PSMB9	NFKB1	-0.076666		ASAP2	FOSL1	rs139675472	0.414608		GNAZ	MEF2A	rs121918529	0.162803
SNAI1	ESR1	-0.0836515		PSMB9	RELA	-0.0383654		ASAP2	AR	rs867801558	0.0953566		GNAZ	RFX1	rs199688398	0.865472
SNAI1	GATA2	0.0488339		PSMB9	SEC14L2	0.0178889		ASAP2	AR	rs200510049	0.72429		GNAZ	CUX1	rs782476264	1.74916
SNAI1	GATA3	-0.0671369		TTLL12	MYC	0.0715687		ASAP2	AR	rs137852591	0.0105398		GNAZ	EYA2	rs139367894	0.162533
SNAI1	CREB1	0.0568741		TTLL12	MXI1	-0.16035		ASAP2	FOS	rs148786753	0.371473		GNAZ	CUX1	rs145765083	0.548174
SNAI1	ESRRA	0.119324		TTLL12	CLEC5A	-0.0100663		ASAP2	FOS	rs4645855	0.0660827		HERC6	YBX1	rs188040472	0.109462
SNAI1	HOXA10	0.154233		TTLL12	MAX	0.0285189		ASAP2	AR	rs200390780	0.108743		ZCRB1	AR	rs200185441	0.138834
SNAI1	ID2	0		TTLL12	EGR1	0.100035		ASAP2	FOS	rs376081014	0.749358		ZCRB1	AR	rs200390780	0.296155
SNAI1	MTA1	-0.0668064		TTLL12	GATA1	0.149761		ASAP2	BIN1	rs143820618	0.00351232		GALNT1	GATA2	rs367785289	0.482521
SNAI1	MTA3	0.0924156		TTLL12	GATA2	-0.0452928		ASAP2	GATA2	rs367785289	0.29914		GALNT1	POU2F1	rs141824617	0.706388
SNAI1	NFKB1	-0.0251401		MAP1LC3A	JUN	0.0172749		RPP38	RFX1	rs151266260	0.112088		GALNT1	POU2F2	rs145860541	0.0496283
SNAI1	PARP1	0.00821557		MAP1LC3A	GATA3	-0.0904979		RPP38	CEBPA	rs201061067	1.48423		GALNT1	E2F4	rs75193761	0.101984
SNAI1	RELA	-0.064515		MAP1LC3A	GATA2	0.0443587		RPP38	RFX1	rs199688398	0.227595		GALNT1	POU2F1	rs779486311	0.183603
SNAI1	SNAI1	0.831535		MAP1LC3A	GATA1	0.00228638		PEF1	FOXD1	rs745602386	0.0947078		GALNT1	POU2F2	rs565349694	0.237325
CDC42EP1	NR3C1	0.0401792		MAP1LC3A	CUX1	-0.0643698		PEF1	FOXD1	rs992724147	0.0705115		AUTS2	PRDM14	rs1040334034	0.399479
CDC42EP1	MYC	0		MAP1LC3A	CREB1	-0.070913		PEF1	YBX1	rs188040472	0.0555445		AUTS2	AR	rs200510049	0.0259493
CDC42EP1	ESR1	-0.0586094		MAP1LC3A	ATF7	-0.113764		PEF1	AR	rs200390780	0.179932		AUTS2	PRDM14	rs200062567	0.287904
CDC42EP1	GATA2	0.0748753		MAP1LC3A	ATF6	-0.0310431		C1QTNF1	TFAP2A	rs143258135	0.38188		AUTS2	PRDM14	rs149635847	0.0114693
CDC42EP1	GATA3	0.112419		MAP1LC3A	ATF5	-0.0849046		C1QTNF1	TFAP2C	rs1025236204	0.558895		CYP11B1	ATF1	rs2230674	0.288737
CD68	SPI1	0.108043		MAP1LC3A	ATF4	-0.037524		C1QTNF1	POU2F1	rs779486311	0.166389		TYW3	AR	rs200185441	0.205232
CD68	YY1	0		MAP1LC3A	ATF3	-0.0165912		C1QTNF1	TFAP2A	rs772759043	0.470907		TYW3	AR	rs200390780	0.268479
CD68	NFE2L1	0		MAP1LC3A	ATF2	0.0581257		MSRB1	RFX1	rs151266260	0.0169776		TYW3	AR	rs137852591	1.20111
CD68	GABPA	0		MAP1LC3A	ATF1	0.0472364		MSRB1	SP1	rs200394677	0.0131992		IL16	CLEC5A	rs113727306	0.108516
CD68	FOXJ2	0.00690086		MAP1LC3A	PIAS4	0.169318		MSRB1	TFAP2A	rs778321721	0.125524		IL16	YBX1	rs188040472	0.0362081
CD68	FOXC1	-0.0494619		MAP1LC3A	E2F1	0.00918231		MSRB1	TFAP2A	rs750226796	0.182494		IL16	AR	rs200185441	0.0437339
CD68	ESR2	-0.00121433		MORN1	ZEB1	0.0354413		MSRB1	TCF3	rs767665186	0.302003		IL16	AR	rs137852591	0.273854
CD68	CUX1	0		MORN1	SPI1	0.0405239		MZF1	HIF1A	rs61755705	0.239033		IL16	REST	rs777368920	0.0921435
CD68	CEBPB	0		MORN1	NFIL3	0.0743976		MZF1	EP300	rs1013716287	1.44401		ZNF607	TFAP2A	rs750226796	0.602706
CD68	CEBPA	0		MORN1	MAX	-0.130417		RBCK1	BACH1	rs761553877	0.510744		ZNF607	PRDM14	rs758278343	0.456517
CD68	E2F4	-0.0380483		MORN1	GABPA	0		RBCK1	CREBBP	rs130015	0.134349		RARB	NCOR2	rs755745308	0.124881
CD68	ETS1	-0.0437396		MORN1	EGR1	-0.0547779		RBCK1	PAX2	rs548691376	0.542043		RARB	NCOR2	rs36081651	0.339279
CD68	HIF1A	0		C1orf109	NFYA	0.112946		RBCK1	STAT2	rs2229363	0.112207		RARB	MYC	rs4645959	0.0445914
CD68	YBX1	0.0394535		C1orf109	E2F4	0.188477		NOTCH2	MAML1	rs148671273	0.0831373		RARB	AR	rs200185441	0.0390201
CD68	ELF1	0		C1orf109	ETS1	-0.0315252		NOTCH2	AR	rs867801558	0.25001		RARB	AR	rs200390780	0.188914
CD68	IRF4	0.0194305		C1orf109	GATA1	-0.0789068		NOTCH2	AR	rs200390780	0.198366		RARB	MYC	rs145561065	0.566867
CD68	IRF8	0.0377337		C1orf109	GATA2	0.0908526		NOTCH2	MAML3	rs61743025	0.107587		RARB	GATA2	rs367785289	0.438767
EMILIN2	SPI1	0.224858		LRRC56	USF1	0		NOTCH2	DTX1	rs183848543	0.132645		RARB	NCOA3	rs950552401	0.787949
EMILIN2	SP1	0.0330263		LRRC56	SP1	0		NOTCH2	E2F4	rs75193761	0.163033		RARB	NCOR2	rs367654646	0.180473
EMILIN2	ETS1	-0.108413		LRRC56	PAX5	0.105734		NOTCH2	ESR2	rs367855747	0.0579801		TULP3	MYC	rs145561065	1.41006
EMILIN2	GATA2	-0.0810348		LRRC56	NFE2	0.0286007		RBM12B	ETS1	rs142279599	0.583923		TULP3	E2F4	rs75193761	0.0958018
RAB11FIP5	YY1	0.236255		LRRC56	MYC	-0.048492		RBM12B	YBX1	rs560869993	0.209497		TULP3	RORA	rs776665317	0.581179
RAB11FIP5	USF1	0.128504		LRRC56	MXI1	0.00743216		RHOBTB1	MEF2A	rs778791945	0.585991		TULP3	MYC	rs4645959	0.0605838
RAB11FIP5	MZF1	-0.0797611		LRRC56	CLEC5A	0.0182219		RHOBTB1	MXI1	rs763036580	0.384534		ITCH	AR	rs867801558	0.169511
RAB11FIP5	MAX	-0.00515912		LRRC56	MIF	0		RHOBTB1	AR	rs200185441	0.155244		ITCH	TGIF1	rs111896914	0.0388853
RAB11FIP5	E2F6	-0.0865292		LRRC56	MAX	-0.0231541		RHOBTB1	ESR1	rs769634976	0.235551		ESF1	AR	rs137852591	0.37281
RAB11FIP5	E2F5	0.0123255		LRRC56	EGR1	-0.00152517		RHOBTB1	ESR1	rs200075329	0.15372		ESF1	ETS1	rs142279599	0.308848
RAB11FIP5	E2F4	-0.148328		ATP6V0A2	POU2F1	0.0472292		RHOBTB1	E2F7	rs61744271	0.223672		ESF1	AR	rs867801558	0.0749684
RAB11FIP5	E2F3	-0.0670066		ATP6V0A2	GABPA	0.102183		DNAJC10	RFX1	rs151266260	0.695365		ESF1	AR	rs200510049	0.420326
RAB11FIP5	E2F1	-0.0483011		ATP6V0A2	EGR1	0.0595944		DNAJC10	RFX1	rs144348762	0.893095		ESF1	AR	rs200390780	0.187042
RAB11FIP5	ETS1	0.0147131		ATP6V0A2	ETS1	-0.108547		DNAJC10	FOXP3	rs199917616	1.08481		ACIN1	GATA3	rs148835259	0.189541
CXCL9	STAT2	0.00143937		ATP6V0A2	GATA1	0.0323059		DNAJC10	MYC	rs4645959	0.0584157		ACIN1	CLEC5A	rs113727306	0.411088
CXCL9	STAT1	0.192794		ATP6V0A2	GATA2	0.103219		FGF9	PRDM14	rs200062567	1.09139		ACIN1	MEF2A	rs778791945	0.163732
CXCL9	NFYC	0.0302874		ATP6V0A2	TEAD1	-0.00636194		FGF9	PRDM14	rs756342030	1.27249		ACIN1	EGR1	rs201213506	0.602835
CXCL9	NFYB	0.0308245		HLA-DRB1	CIITA	0.179067		FGF9	ATF1	rs139861411	0.747491		ACIN1	AR	rs867801558	0.218051
CXCL9	NFYA	-0.00371178		HLA-DRB1	ILF3	-0.086628		FGF9	E2F4	rs75193761	0.178327		ACIN1	MXI1	rs141964073	0.439998
CXCL9	CEBPA	-0.0194937		HLA-DRB1	RFX5	-0.0524252		ATAD2B	AR	rs200185441	0.0883894		ACIN1	AR	rs137852591	0.543044
CXCL9	IRF3	0.108303		HLA-DRB1	RFXANK	0.0102673		ATAD2B	AR	rs867801558	0.0718728		ACIN1	GATA3	rs762722802	0.730371
CXCL9	GATA2	0.0817938		HLA-DRB1	RFXAP	0.0163985		ATAD2B	AR	rs200510049	0.0624061		ACIN1	MEF2A	rs121918529	0.329806
RB1	E2F1	0.0231697		HLA-DRB1	VDR	-0.0180228		ATAD2B	AR	rs200390780	0.188086		ACIN1	GATA2	rs367785289	0.201413
RB1	E2F4	0.0105706		MBLAC1	SP1	-0.0443665		ATAD2B	SPI1	rs3740688	0.0321125		ACIN1	CLEC5A	rs373132565	0.621072
RB1	ATF2	-0.0197326		MBLAC1	JUN	-0.00473878		DSTYK	PPARG	rs1801282	0.0629312		IMPDH1	MXI1	rs763036580	0.319491
RB1	TP53	-0.0358705		MBLAC1	FOS	-0.024364		DSTYK	TFAP2C	rs1025236204	0.470779		IMPDH1	TFAP2A	rs750226796	0.0252442
RB1	SPI1	-0.0136991		MBLAC1	EP300	0.10546		DSTYK	EGR1	rs201213506	0.536593		IMPDH1	ESR1	rs139960913	0.0651137
RB1	MEIS1	-0.0639652		MBLAC1	ARNT	-0.0581691		DSTYK	AR	rs200185441	0.00771028		IMPDH1	ESR1	rs769634976	0.0164747
RB1	HOXA9	0.0136969		MBLAC1	AHR	-0.0925156		DSTYK	AR	rs867801558	0.0415607		TANC1	PRDM14	rs200062567	0.599826
RB1	GABPA	-0.0858183		MBLAC1	FOXP3	-0.000939082		DSTYK	ETS1	rs142279599	0.146292		TANC1	PRDM14	rs758278343	0.16961
RB1	EGR1	0.0199563		PAM16	NR2F1	0.0275924		DSTYK	AR	rs137852591	0.518445		TANC1	PRDM14	rs149635847	0.964432
RB1	E2F6	0		PAM16	MYC	0.0337805		DSTYK	AR	rs200390780	0.0890968		TANC1	AR	rs200185441	0.173598
RB1	E2F5	0.00524471		ORM2	USF1	-0.105449		DSTYK	SPI1	rs182990413	0.14799		TANC1	AR	rs200510049	0.220404
RB1	E2F3	-0.0222067		ORM2	SP1	0.135796		DSTYK	SPI1	rs3740688	0.038908		TANC1	FOXP3	rs199917616	0.946377
RB1	CEBPA	-0.0371774		ORM2	REST	-0.115255		ANKRD16	FOXA1	rs760082238	1.37913		TANC1	E2F1	rs3213173	0.277658
RB1	ATF1	-0.0291433		ORM2	YBX1	-0.0407955		ANKRD16	ESR1	rs139960913	0.135166		TANC1	PRDM14	rs1040334034	0.331107
RB1	AATF	0		NCOA4	TCF3	0.0657378		ANKRD16	ESR1	rs142712646	0.550311		TANC1	CDC5L	rs151023284	0.394275
RB1	ABL1	0		NCOA4	PPARG	-0.031903		ANKRD16	ESR1	rs769634976	1.55666		TANC1	CDC5L	rs144670030	0.455056
RB1	AHR	0.00556335		NCOA4	EGR1	0.0432246		ANKRD16	GATA3	rs762722802	1.07882		GTF2E1	E2F2	rs75815067	0.06391
RB1	AR	-0.0943057		NCOA4	E2F1	-0.0757096		ANKRD16	ESR1	rs200075329	0.728056		GTF2E1	AR	rs867801558	0.0383131
RB1	ARID3B	0.0533562		NCOA4	GTF2B	0.0401727		ANKRD16	ESR1	rs17847065	0.952679		GTF2E1	AES	rs979475484	0.296925
RB1	BDP1	-0.00465131		NCOA4	KAT2B	-0.115548		RAB30	FOS	rs4645855	0.104592		GTF2E1	AR	rs200510049	0.104419
RB1	BRCA1	0		NCOA4	RNF14	0.190769		RAB30	FOS	rs1046117	0.0689374		GTF2E1	GTF2E2	rs532942544	0.43519
RB1	BRF1	0.0261203		NCOA4	RXRA	0.0234325		B4GALT5	AR	rs200510049	0.089477		GTF2E1	GTF2E2	rs188901748	0.0778752
RB1	CBX4	0.00146583		NCOA4	ESR1	-0.0376693		B4GALT5	E2F1	rs3213173	0.264579		GTF2E1	SND1	rs556522943	0.149897
RB1	CEBPB	0.0187324		NCOA4	ETS1	0.0201591		B4GALT5	TFAP2A	rs778321721	0.586851		GTF2E1	ERCC3	rs145201970	0.0197097
RB1	CEBPD	-0.00491723		NCOA4	GATA1	-0.0639005		B4GALT5	TFAP2A	rs143258135	1.01524		SMC6	PBX1	rs114718992	0.110081
RB1	CEBPE	0.0277418		NCOA4	GATA2	0.05526		B4GALT5	E2F4	rs75193761	0.0152468		SMC6	AR	rs200185441	0.130454
RB1	CREG1	-0.000961177		NCOA4	HIF1A	0.0645372		B4GALT5	MAX	rs148339628	0.0771787		SMC6	AR	rs867801558	0.0237017
RB1	CTBP1	-0.00290276		ACACB	STAT5A	-0.0825635		B4GALT5	TFAP2A	rs772759043	0.0629917		SMC6	AR	rs200510049	0.225982
RB1	CUX1	0.0689983		ACACB	SP1	0.0977788		CCDC107	YBX1	rs188040472	0.123122		SMC6	AR	rs200390780	0.276284
RB1	DNMT1	0.0110453		ACACB	SREBF1	-0.00559121		CCDC107	MXI1	rs763036580	0.0258261		SMC6	AHR	rs766592204	0.353204
RB1	E4F1	0		ACACB	ESR1	0.0287418		CCDC107	MXI1	rs141964073	0.168027		SMC6	GATA2	rs367785289	0.593574
RB1	ELF1	0.0321884		ACACB	GATA2	0.0462597		CCDC107	TFAP2A	rs750226796	0.0233422		SMC6	ARNT	rs747271228	0.229324
RB1	EP300	-0.104888		ACACB	MYF6	0.116495		CCDC107	CLEC5A	rs373132565	0.0531557		SMC6	HNF1A	rs201167179	0.383261
RB1	FOS	0.0124082		LAT2	MXI1	0		CCDC107	E2F4	rs75193761	0.0775948		PDLIM5	AR	rs867801558	0.230964
RB1	GTF3C2	0		LAT2	CLEC5A	0.0317398		TMEM170A	TFAP2A	rs778321721	1.40443		NUDT21	CUX1	rs145765083	0.266439
RB1	HBP1	0		LAT2	CTCF	0		TMEM170A	ETS1	rs142279599	0.465605		CNOT10	E2F3	rs4134982	0.00206961
RB1	HDAC1	-0.00430534		P2RX7	YY1	0.0145477		TMEM170A	TFAP2A	rs143258135	1.27189		HSPA14	E2F1	rs3213173	0.0994168
RB1	HDAC2	-0.0476934		P2RX7	USF1	0.125203		TMEM170A	TFAP2C	rs1025236204	0.166185		FUT4	ESR1	rs149308960	0.885039
RB1	HDAC3	0.0111652		P2RX7	TP53	0.0237299		WDR27	AR	rs867801558	0.339385		FUT4	AR	rs867801558	0.117483
RB1	ID2	0.00229474		P2RX7	NFYA	-0.0836468		WDR27	AR	rs200390780	5.01836e-05		FUT4	NR3C1	rs1003339691	0.0216069
RB1	JUN	-0.0169015		P2RX7	MYC	-0.0885782		WDR27	HNF1A	rs1800574	0.00895377		FUT4	ESR1	rs200075329	0.00206198
RB1	KDM5A	0.00552021		P2RX7	MXI1	0.0819455		WDR27	CDC5L	rs151023284	0.134699		FUT4	ESR1	rs2295190	0.0374527
RB1	KDM5B	0.0137306		P2RX7	CLEC5A	0.0851375		WDR27	HNF1A	rs193922580	0.613156		FUT4	HSF1	rs78202224	0.178581
RB1	L3MBTL1	0.0730225		P2RX7	MAX	-0.0195261		NAT8L	GATA3	rs148835259	0.0173814		MBD3	GATAD2B	rs150914014	0.505438
RB1	MCM7	-0.0430798		P2RX7	E2F4	0.00145952		NAT8L	ESR1	rs992017069	0.343722		MBD3	SPEN	rs143050516	0.493404
RB1	MDM4	0.0556025		P2RX7	ETS1	0.151984		NAT8L	ESR1	rs2295190	0.0354019		MBD3	MYB	rs139324875	0.15998
RB1	MNDA	-0.0279839		P2RX7	YBX1	-0.0768725		NAT8L	YBX1	rs560869993	0.782085		MBD3	SPEN	rs138783204	0.0758055
RB1	MYC	-0.055314		P2RX7	FOXP3	-0.0455339		NAT8L	ESR1	rs142712646	0.882475		MBD3	EGR1	rs201213506	0.0875997
RB1	MYOD1	0.0261993		TRIM9	REST	-0.143691		NAT8L	GATA3	rs762722802	0.209243		MBD3	SPEN	rs115746085	0.110082
RB1	NCOA6	-0.00731285		TRIM9	MEF2A	0.178632		NAT8L	ESR1	rs561015454	1.17255		MBD3	MBD3L1	rs113238682	0.00290354
RB1	PA2G4	-0.0579484		TRIM9	ETS1	0.04537		NAT8L	ESR1	rs200075329	0.527373		MBD3	RBBP4	rs145261649	1.00659
RB1	PML	0		TRIM9	HIF1A	-0.0201141		NAT8L	ESR1	rs17847065	0.116282		MBD3	SPEN	rs138206879	0.504743
RB1	PRDM2	-0.00350651		TRPC4AP	USF1	0.0505352		ZNF396	ZNF397	rs757567386	0.763521		MBD3	SPEN	rs115323964	0.901635
RB1	PURA	-0.0145484		TRPC4AP	SP1	0		ZNF396	ZNF397	rs200069814	0.982712		MBD3	SPEN	rs141938872	0.501656
RB1	RBAK	-0.011894		TRPC4AP	MYC	0		ZNF396	ZNF397	rs61731888	0.27661		MBD3	SPEN	rs199881062	0.216512
RB1	RBBP4	-0.0135498		TRPC4AP	MAX	-0.0189444		NHLRC3	TFAP2A	rs778321721	0.489573		HMGXB4	YBX1	rs560869993	0.27775
RB1	RBBP7	-0.0673249		TRPC4AP	GABPA	0		NHLRC3	TFAP2A	rs772759043	0.767291		HMGXB4	ETS1	rs142279599	0.0805503
RB1	RING1	0.0476674		TRPC4AP	CUX1	-0.107676		NHLRC3	FOXP3	rs199917616	0.0445344		HMGXB4	RELB	rs376379796	0.0653614
RB1	RUNX2	0.0153911		TRPC4AP	IKBKB	0.102737		EGFL8	NFKB1	rs150233754	0.254382		HMGXB4	RELA	rs755884402	0.281624
RB1	SMARCA4	-0.0156969		TRPC4AP	IKBKG	0.141608		EGFL8	PPARG	rs1801282	0.0269012		HMGXB4	NFKB2	rs778522439	0.106611
RB1	SMARCB1	-0.00598394		TRPC4AP	ETS1	0		EGFL8	PPARG	rs943725719	0.539482		HMGXB4	SRF	rs142698332	0.650153
RB1	SNAPC1	-0.0153191		TRPC4AP	GATA2	0.0129044		EGFL8	YBX1	rs560869993	0.619966		HMGXB4	RELB	rs768414685	0.470651
RB1	SNAPC3	-0.0887617		TRPC4AP	YBX1	0.102343		PTCHD4	FOXO4	rs201579827	0.142397		TCL1A	PRDM14	rs200062567	0.420167
RB1	SNW1	0		MYBL2	ZBTB6	0.117182		PTCHD4	PPARG	rs943725719	0.351013		TCL1A	PRDM14	rs756342030	2.18863
RB1	SP1	-0.0338463		MYBL2	SP1	-0.0457842		PTCHD4	ARNT	rs747271228	1.36872		TCL1A	PRDM14	rs149635847	0.405153
RB1	SP3	-0.0346018		MYBL2	MYC	-0.0847853		PTCHD4	NFKB1	rs150233754	1.26803		ERCC2	AR	rs200185441	0.14902
RB1	SPIB	-0.0245533		MYBL2	GATA1	-0.103316		PTCHD4	CDC5L	rs151023284	1.57408		ERCC2	YBX1	rs188040472	0.0631713
RB1	TAF1	-0.0757681		MYBL2	E2F7	-0.114505		PTCHD4	MEF2A	rs121918529	0.537938		SUPT6H	SPI1	rs182990413	0.150584
RB1	TBP	0		MYBL2	E2F6	0.0329974		PTCHD4	CUX1	rs145765083	0.015598		SUPT6H	SP1	rs200394677	0.645086
RB1	TFDP1	0.0711239		MYBL2	E2F5	0.0226169		PTCHD4	ARNT	rs141351742	0.0485318		SUPT6H	LHX3	rs146827257	0.680377
RB1	TFDP2	0.0093944		MYBL2	E2F4	0		GPR162	RREB1	rs372380287	0.0256864		SUPT6H	SPI1	rs374011131	1.27545
RB1	TRIM27	0.0825213		MYBL2	E2F3	0.0126191		GPR162	RREB1	rs2281833	0.0588851		GALNT7	AR	rs867801558	0.129246
RB1	TRIP11	-0.2186		MYBL2	E2F2	0		GPR162	MZF1	rs2229255	0.0405785		GALNT7	ETS1	rs142279599	0.0182904
RB1	UBTF	-0.0142651		MYBL2	E2F1	-0.00433567		GPR162	MZF1	rs11557617	0.223873		ABCC10	PAX5	rs137870876	0.501586
RB1	ZBTB16	0.0114913		MYBL2	ATF7	0.0299364		ZNF260	ETS1	rs142279599	0.558411		ABCC10	FOXO3	rs909124051	0.642915
RB1	ETS1	0.000704596		MYBL2	ATF6	0.104375		TTLL1	TFAP2A	rs750226796	0.514301		ZRANB2	AKAP17A	rs771781177	0.00180791
RB1	YBX1	0.0205701		MYBL2	ATF5	-0.0290562		TTLL1	AR	rs867801558	0.136832		ZRANB2	AR	rs200185441	0.0351204
RB1	UHRF1	0.0233149		MYBL2	ATF4	-0.055523		TTLL1	AR	rs200510049	0.0215424		ZRANB2	AR	rs867801558	0.0773015
RB1	CTNNB1	-0.0321071		MYBL2	ATF3	0.0679134		TTLL1	YBX1	rs188040472	0.0132108		ZRANB2	ETS1	rs142279599	0.0868795
RB1	KAT2B	-0.026926		MYBL2	ATF2	0.00863672		CLCN3	AR	rs200185441	0.0544995		ZRANB2	EP300	rs140154690	0.209127
RB1	RB1	0.710454		MYBL2	ATF1	0		CLCN3	AR	rs867801558	0.143005		ZRANB2	TCF3	rs374172636	0.04439
RB1	RB1CC1	-0.0873583		MYBL2	CREBBP	0		CLCN3	ETS1	rs142279599	0.52226		ZRANB2	TCF3	rs376256283	0.164574
EMP3	USF1	0		MYBL2	EP300	-0.0499921		CLCN3	SPI1	rs374011131	0.166187		TEX10	YBX1	rs188040472	0.211487
EMP3	TFAP4	-0.000846508		MYBL2	NCOR1	-0.033031		CLCN3	AR	rs200390780	0.00652187		TEX10	SREBF1	rs36215896	0.0727924
EMP3	SPI1	0.134129		MYBL2	NCOR2	0.0783314		CLCN3	SPI1	rs3740688	0.0363316		TEX10	SREBF1	rs35188700	0.390947
EMP3	MYC	-0.0375556		MYBL2	PARP1	-0.127078		NCBP1	HIF1A	rs61755705	0.702858		TEX10	SREBF1	rs773620604	0.150937
EMP3	MXI1	0		MYBL2	RBL1	-0.0707524		NCBP1	MYC	rs4645959	0.0220668		TEX10	SREBF2	rs17848337	0.0593744
EMP3	MAX	0.0235029		MYBL2	SND1	0		NCBP1	AR	rs200390780	0.112431		CERS2	KLF6	rs539379766	0.533083
EMP3	JUN	-0.0369679		MYBL2	TTF2	-0.0683797		NCBP1	TFAP2A	rs750226796	0.238911		CERS2	FOS	rs148786753	0.211466
EMP3	FOS	0		MYBL2	ESR1	0.0310187		NCBP1	CLEC5A	rs373132565	0.0208991		CERS2	FOS	rs4645855	0.063589
EMP3	EP300	0.0464953		MYBL2	ETS1	0.0290701		NCBP1	E2F4	rs75193761	0.0812353		CERS2	FOS	rs138334429	0.0633515
EMP3	ELK1	0		MYBL2	GATA2	0.0265787		FANCI	AR	rs200185441	0.028551		CERS2	FOS	rs772824974	0.251514
EMP3	EGR1	0.0533598		MYBL2	GATA3	0.0929535		FANCI	AR	rs200390780	0.191919		CERS2	GATA2	rs367785289	0.00218739
EMP3	ETS1	-0.0237894		MYBL2	MYBL2	0.401112		FANCI	ESR1	rs139960913	0.0978727		VWA1	NFIC	rs199528650	0.924284
EMP3	GATA2	-0.0945885		MYBL2	TFDP1	-0.0248212		FANCI	ESR1	rs2295190	0.0236569		VWA1	HNF4A	rs150247632	0.984845
RGL1	USF1	0.029761		ZNF175	GABPA	0		ART3	MEF2A	rs778791945	0.634112		VWA1	NFIC	rs140170107	0.404268
RGL1	TFAP2C	0.0319741		ZNF175	E2F4	0.0768907		ART3	PRDM14	rs200062567	0.174982		VWA1	EGR1	rs201213506	2.07415
RGL1	STAT1	-0.0458682		ZNF175	ETS1	0.020525		ART3	PRDM14	rs758278343	0.375002		SPATA13	E2F4	rs75193761	0.0027672
RGL1	SREBF2	0.0922141		ZNF175	GATA2	0.054492		ART3	AR	rs200390780	0.0413536		SPATA13	YBX1	rs188040472	0.081206
RGL1	SREBF1	0.00420993		ZNF175	YBX1	-0.0509607		ART3	IRF7	rs143800672	0.11921		SPATA13	PRDM14	rs200062567	0.739951
RGL1	SPI1	0.186406		ZNF175	YY1	0		ART3	IRF7	rs753003737	0.184069		SPATA13	PRDM14	rs756342030	0.0144355
RGL1	SP1	-0.00319462		CDH23	USF1	0.0853273		ART3	IRF7	rs200579991	1.05828		TTC30B	STAT5A	rs142232293	0.0305407
RGL1	POU2F1	0.0247731		CDH23	TP53	-0.0552303		SLC1A7	STAT3	rs145786768	0.146398		TTC30B	ETS1	rs142279599	0.261127
RGL1	MAX	-0.0742455		CDH23	TCF4	0.0096039		SLC1A7	STAT2	rs200581403	0.0910247		TTC30B	MEF2A	rs778791945	0.468889
RGL1	GABPA	0.0427086		CDH23	TCF3	0.029895		SLC1A7	STAT6	rs140273166	0.280849		TTC30B	CUX1	rs146486358	0.572296
RGL1	EGR1	-0.00952307		CDH23	TAL1	-0.00559093		SLC1A7	STAT2	rs2066815	0.682926		TTC30B	CUX1	rs782476264	0.0958231
RGL1	AR	0.00720288		CDH23	STAT5A	-0.0599115		SLC1A7	STAT4	rs761161672	0.192858		TTC30B	MEF2A	rs121918529	0.187783
RGL1	ESR1	0.102161		CDH23	RREB1	-0.0482993		SLC1A7	STAT2	rs2229363	0.113594		PIWIL2	AR	rs200185441	0.205061
RGL1	GATA2	-0.0930646		CDH23	RORA	0		SNX20	YBX1	rs560869993	0.489463		PIWIL2	AR	rs137852591	0.290949
RGL1	GATA3	-0.0978192		CDH23	REST	0		SNX20	SPI1	rs3740688	0.01167		MLC1	NFIC	rs140170107	1.19602
AGTR1	SP3	0		CDH23	POU2F1	-0.0921866		SNX20	SPI1	rs146054989	0.365265		MLC1	PRDM14	rs1040334034	0.922291
AGTR1	SP1	-0.0901695		CDH23	NR2F2	-0.0116689		SNX20	RELA	rs61759893	0.594108		MLC1	PRDM14	rs200062567	0.456183
AGTR1	POU2F1	-0.0250954		CDH23	NR2F1	-0.00697945		SNX20	RELB	rs376331542	0.921484		MLC1	NFIC	rs138699938	0.0853238
AGTR1	FOXO3B	0.0587621		CDH23	NKX3-1	-0.017414		ABCA3	MXI1	rs763036580	0.275283		EPHX3	CUX1	rs145765083	0.188956
AGTR1	FOXO3	0.148936		CDH23	MYC	-0.0290172		ABCA3	CLEC5A	rs113727306	0.417472		EPHX3	POU2F1	rs141824617	0.822593
AGTR1	ETV4	0.0635881		CDH23	MXI1	0.0199335		ABCA3	CLEC5A	rs373132565	0.945753		EPHX3	MEF2A	rs778791945	2.0533
AGTR1	CTCF	0.00937206		CDH23	CLEC5A	-0.0285601		ABCA3	MXI1	rs141964073	1.06612		EPHX3	CUX1	rs782476264	0.0490281
AGTR1	HIF1A	0.0112626		CDH23	MEIS1	0.0423915		TADA2B	E2F1	rs3213173	0.252884		EPHX3	MEF2A	rs121918529	0.96901
AGTR1	SND1	0.0247661		CDH23	MAX	-0.0775191		TADA2B	ARNT	rs747271228	0.415302		CYTH1	ETS1	rs142279599	0.529007
ZC3HAV1L	MYC	-0.165325		CDH23	CUX1	0.189913		TADA2B	SP1	rs200394677	0.974521		CYTH1	AR	rs200185441	0.154735
ZC3HAV1L	MAX	0.0521169		CDH23	CTCF	0.00799388		TADA2B	AHR	rs766592204	0.282781		CYTH1	PRDM14	rs1040334034	0.249246
ZC3HAV1L	XBP1	0.036394		CDH23	ARID5B	0		GNG7	AR	rs200185441	0.163603		CYTH1	EGR1	rs201213506	0.5314
ZC3HAV1L	TP53	0.0650618		CDH23	ETS1	0.165822		GNG7	ESR1	rs139960913	0.209167		CYTH1	AR	rs200510049	0.0437783
ZC3HAV1L	MXI1	0.0386337		CDH23	GATA1	-0.0322899		GNG7	ESR1	rs561015454	0.649883		CYTH1	PRDM14	rs756342030	0.207861
ZC3HAV1L	EP300	-0.0320733		CDH23	GATA2	0.00282846		GNG7	ESR1	rs2295190	0.0311668		DCUN1D4	ETS1	rs142279599	0.117658
ZC3HAV1L	ARNT	0.0434159		CDH23	YBX1	0.0287784		RALGAPA2	TCF3	rs779908158	0.135459		DCUN1D4	SOX9	rs2229989	0.0191314
ZC3HAV1L	AHR	-0.0779542		SNX15	SP1	0.0462716		RALGAPA2	SP1	rs200394677	0.40594		NEK4	YBX1	rs188040472	0.0708302
ZC3HAV1L	ETS1	0.166994		SNX15	EBF1	0.0684475		RALGAPA2	AR	rs200185441	0.0963188		NEK4	IRF7	rs144034443	0.0229384
ZC3HAV1L	GATA2	0.0415298		SNX15	CTCF	-0.0287264		RALGAPA2	AR	rs200510049	0.0213197		GTF3C2	NFIC	rs140170107	0.0132404
MAL2	ZEB1	-0.00293088		SNX15	E2F4	0.164257		RALGAPA2	AR	rs200390780	0.014449		GTF3C2	E2F7	rs772171788	0.134781
MAL2	YY1	0		SNX15	ETS1	0.122352		RALGAPA2	E2F1	rs3213173	0.0534433		GTF3C2	GTF3A	rs188074983	0.226951
MAL2	USF1	0		SNX15	YBX1	0.048334		RALGAPA2	ESR1	rs139960913	0.157213		GTF3C2	NFIC	rs548851795	0.0113838
MAL2	NFIL3	0		SNX15	FOXP3	-0.0858522		RALGAPA2	ESR1	rs17847065	0.0717104		GTF3C2	MYC	rs4645959	0.0036896
MAL2	MXI1	0		LY86	MYC	0.0526088		RALGAPA2	TCF3	rs41275842	0.437299		GTF3C2	NFIC	rs199528650	0.0747975
MAL2	MAX	0		LY86	YY1	0.00959005		RALGAPA2	TCF3	rs76459051	0.525452		GTF3C2	E2F6	rs778009538	0.243212
MAL2	HLF	0		LY86	SPI1	0.0986371		RALGAPA2	TCF3	rs201296678	0.211383		GTF3C2	E2F3	rs4134982	0.00240547
MAL2	CEBPB	0		LY86	IRF4	0.0533285		RALGAPA2	ESR1	rs2295190	0.047738		GTF3C2	MYC	rs145561065	0.315838
MAL2	ARNT	0		LY86	IRF1	-0.106719		RALGAPA2	TCF3	rs767665186	0.503975		GTF3C2	GTF3C4	rs143033367	0.203174
MAL2	ESR1	0		LY86	GABPA	0.0182107		RALGAPA2	TCF3	rs149277795	0.154608		GTF3C2	E2F7	rs149646617	0.310635
MAL2	GATA3	0.0143025		LY86	EBF1	0.117524		MME	SP1	rs200394677	1.10099		GTF3C2	GTF3C4	rs781306541	0.572803
MAL2	TFAP2C	0.180786		LY86	E2F4	-0.0220053		MME	BACH1	rs761553877	0.231403		GTF3C2	E2F7	rs61744271	0.170711
GTF3C5	USF1	0.142637		LY86	ETS1	-0.0338244		MME	AR	rs200185441	0.119515		GTF3C2	E2F4	rs75193761	0.0889258
GTF3C5	GABPA	0.0771345		LY86	GATA1	0.120273		MME	AR	rs867801558	0.235419		GTF3C2	MAX	rs148339628	0.104261
GTF3C5	BRF1	0.100192		LY86	GATA2	-0.0288171		MME	ETS1	rs142279599	0.260058		GTF3C2	E2F7	rs767490823	0.132559
GTF3C5	GTF3C3	-0.0471646		LY86	YBX1	-0.159061		MME	AR	rs200510049	0.792537		GTF3C2	E2F7	rs141743480	0.102506
GTF3C5	GTF3C4	0.033687		TRIM6	GABPA	-0.0676701		MME	FOXO3	rs909124051	0.41562		PADI2	YBX1	rs560869993	0.482947
GTF3C5	AR	0.0772556		TRIM6	TRIM5	0.244771		MME	FOXO3	rs79884776	0.150091		PADI2	YBX1	rs188040472	0.0493092
GTF3C5	E2F4	-0.0521409		TRIM6	GATA1	0.0450435		MME	FOXO3	rs767626656	0.190149		PADI2	AR	rs200185441	0.0630474
GTF3C5	ETS1	0.0524514		TRIM6	GATA2	0.072465		MME	SPI1	rs374011131	0.0760747		PADI2	TFAP4	rs767084889	0.00498828
GTF3C5	YBX1	-0.072884		FKBP9	USF1	0.0713509		MME	FOXO1	rs1005282881	0.0589823		CNTFR	PPARG	rs1801282	0.0132325
HNMT	SRF	0		FKBP9	RELA	0.157591		MME	SPI1	rs3740688	0.0483036		CNTFR	MZF1	rs61731800	0.542947
HNMT	TAL1	-0.0066544		FKBP9	REL	-0.0514099		MME	SPI1	rs547488915	1.59038		CNTFR	AHR	rs766592204	1.31136
HNMT	SPI1	0.0701059		FKBP9	NFKB2	-0.174256		MME	FOXO3	rs140968061	0.259917		ZNF831	HNF4A	rs150247632	0.384584
HNMT	JUN	0.00288149		FKBP9	NFKB1	-0.0404047		DNAJC19	HNF4A	rs150247632	0.283908		KDR	SP1	rs200394677	0.287836
HNMT	GATA2	-0.0253652		FKBP9	MYC	0.0618523		DNAJC19	AR	rs200185441	0.0446319		KDR	SP4	rs147430034	0.0390825
HNMT	AR	0.002792		FAM110A	TP53	-0.00556929		POLG2	YBX1	rs560869993	1.52655		KDR	HIF1A	rs61755705	0.087367
HNMT	YBX1	0.0152295		FAM110A	STAT2	-0.0350986		POLG2	CUX1	rs144199298	0.115797		KDR	EPAS1	rs548212027	0.938049
PROM2	SOX9	0		FAM110A	STAT1	0.0408934		POLG2	STAT4	rs3024839	1.37856		KDR	SMURF2	rs866321574	1.02785
PROM2	YBX1	0.0240719		FAM110A	SPI1	0.0671749		POLG2	PBX1	rs114718992	0.128388		KDR	ESR1	rs2295190	0.0345467
PROM2	TFAP2C	0.118208		FAM110A	RFX1	0.0206812		POLG2	MYC	rs4645959	0.04145		UBE4B	AR	rs200185441	0.119717
ITGAD	SP3	0		FAM110A	NFYA	-0.0106617		POLG2	POU2F1	rs141824617	0.758804		UBE4B	MZF1	rs61731800	0.0298632
ITGAD	KLF10	-0.144463		FAM110A	MEF2A	-0.104522		POLG2	STAT2	rs2066815	0.885297		UBE4B	ESR1	rs139960913	0.0203604
ITGAD	SP1	0.0419438		FAM110A	GATA2	0.175323		POLG2	FOXO1	rs1005282881	0.00946974		UBE4B	ESR1	rs2295190	0.00256869
KCNJ15	SPI1	0.0987512		FAM110A	GABPA	0.150034		POLG2	ATF1	rs139861411	2.26565		SUCLA2	TFAP2A	rs750226796	0.171585
KCNJ15	POU2F1	0.0287123		FAM110A	ETS1	-0.0819616		POLG2	NFKB2	rs778522439	0.154841		DCAF7	TOPORS	rs143249653	0.0148642
KCNJ15	FOXF2	0		FAM110A	GATA1	0		POLG2	STAT4	rs761161672	0.429028		DCAF7	TOPORS	rs79708790	0.101616
KCNJ15	AR	0.00776222		LGALS12	SP1	0		POLG2	STAT6	rs140273166	0.0820333		DCAF7	ETS1	rs142279599	0.134866
KCNJ15	E2F4	0		LGALS12	TCF3	-0.132482		POLG2	CUX1	rs782476264	0.397752		DCAF7	SPI1	rs374011131	0.189694
KCNJ15	ETS1	-0.00932511		LGALS12	TAL1	0.148604		ZNF263	ZNF446	rs200445318	0.884156		DCAF7	MYC	rs145561065	0.498624
KCNJ15	GATA2	-0.0650239		LGALS12	PPARG	-0.0406445		ZNF263	ETS1	rs142279599	0.453693		DCAF7	SPI1	rs146054989	0.0236149
KCNJ15	HIF1A	-0.00162291		LGALS12	DDIT3	-0.0130202		ZNF263	ZNF446	rs58632700	0.169165		GARNL3	TP73	rs574845163	0.1857
KCNJ15	YBX1	0		LGALS12	CEBPA	0.0145683		ZNF263	ZNF446	rs770470395	0.644343		GARNL3	NFE2L1	rs777363682	0.0903277
CABP1	REST	-0.0047435		LGALS12	GATA2	0.180689		ZNF263	MYC	rs4645959	0.243817		GARNL3	NFE2L1	rs981548041	0.506717
CABP1	CTCF	-0.0229077		LGALS12	YBX1	-0.089409		TMSB10	AR	rs867801558	0.133928		GARNL3	AR	rs200510049	0.0634548
CABP1	GATA2	0.0707747		TBC1D4	PAX5	-0.111358		TMSB10	AR	rs200390780	0.16241		GARNL3	TP73	rs928806410	0.685559
CABP1	YBX1	0.116009		TBC1D4	MYC	0.0279169		TMSB10	LMO2	rs111991485	0.0366438		GARNL3	AR	rs137852591	0.54919
PLXNB1	USF1	0.0335427		TBC1D4	IRF4	-0.0525578		TMSB10	EGR1	rs201213506	0.248396		GARNL3	TP73	rs189898953	0.381756
PLXNB1	SP1	0		TBC1D4	CTCF	-0.0259033		TMSB10	HIF1A	rs61755705	0.0546532		GARNL3	NFE2L1	rs748549271	0.0531249
PLXNB1	PPARG	-0.0662242		TBC1D4	EP400	-0.0200407		PAG1	YBX1	rs188040472	0.0205831		DBR1	GATA2	rs367785289	0.513279
PLXNB1	NR2F1	0.133476		TBC1D4	NFAT5	0.052472		PAG1	AR	rs867801558	0.172625		DBR1	ETS1	rs142279599	0.164966
PLXNB1	MXI1	0		TBC1D4	ETS1	0.0732282		PAG1	ATF4	rs150046216	0.0934867		DBR1	SPI1	rs374011131	0.0414481
PLXNB1	MEF2A	-0.0116109		TBC1D4	GATA2	-0.0145721		PAG1	AR	rs137852591	0.981655		GRB7	YBX1	rs188040472	0.136673
PLXNB1	MAX	0		TBC1D4	FOXP3	0.145596		PAG1	AR	rs200390780	0.031648		GRB7	ESR1	rs142712646	0.31684
PLXNB1	EGR1	-0.00730366		GNA12	SP1	0.0298195		PAG1	ATF1	rs2230674	0.342759		GRB7	FOXC1	rs767686358	0.308258
PLXNB1	CTCF	0.0100985		GNA12	PAX5	0.0751378		PAG1	ATF4	rs1803323	0.290333		CDCA5	E2F1	rs3213173	0.15752
PLXNB1	AR	0		GNA12	NFYA	0.0223754		SLC7A6OS	SPI1	rs182990413	0.500085		CDCA5	TFAP2A	rs750226796	0.310532
PCF11	SP1	0.267047		GNA12	GABPA	0.0430908		SLC7A6OS	ETS1	rs142279599	0.183945		HIRIP3	MYC	rs145561065	0.0146322
PCF11	MYC	-0.0835967		GNA12	ETS1	-0.0131939		SLC7A6OS	SPI1	rs547488915	0.721625		HIRIP3	FOXD1	rs745602386	0.306658
PCF11	YY1	-0.180874		GNA12	GATA1	0.0843577		SLC7A6OS	SPI1	rs374011131	0.112261		HIRIP3	FOXD1	rs763119569	0.33223
PCF11	SPI1	0.0167442		GNA12	GATA2	-0.039147		SLC7A6OS	MYC	rs4645959	0.0327353		COX6A2	MXI1	rs141964073	0.71114
PCF11	NFYA	-0.0265597		SUPV3L1	YY1	-0.0745129		APLP1	APBB1	rs1800425	0.209817		COX6A2	MAX	rs148339628	1.08877
PCF11	MAX	0.0689424		SUPV3L1	USF1	0.0816948		APLP1	TSC22D1	rs144252895	0.255854		COX6A2	MEF2A	rs121918529	0.840117
PCF11	CREB1	-0.0237555		SUPV3L1	NFYA	-0.0850006		PRPF31	SRF	rs140856577	0.790977		NAE1	YBX1	rs560869993	0.076251
PCF11	CEBPB	-0.135804		SUPV3L1	MYC	0.0589978		PRPF31	SRF	rs142698332	0.624942		NAE1	YBX1	rs188040472	0.0930884
PCF11	ETS1	-0.0296672		SUPV3L1	MXI1	0.061274		SP4	SP1	rs200394677	0.103429		KATNAL2	AR	rs137852591	0.399911
PCF11	GATA2	-0.000590074		SUPV3L1	CLEC5A	0.0298958		SP4	RREB1	rs9379084	0.0669655		KATNAL2	AR	rs867801558	0.352559
PCF11	HIF1A	0.0983307		SUPV3L1	MAX	0.0714847		SP4	TOPORS	rs61758062	0.0198127		KATNAL2	AR	rs200510049	0.242305
PCF11	YBX1	0.082454		SUPV3L1	ETS1	0.17776		SP4	E2F1	rs3213173	0.379079		KATNAL2	AR	rs200390780	0.338118
SYNPO2L	STAT2	0		SUPV3L1	FOXP3	-0.0895495		SP4	E2F4	rs75193761	0.0644774		NPNT	GATA3	rs148835259	0.180383
SYNPO2L	STAT1	0.00845717		CENPV	MYC	0.0184669		BCHE	ETV4	rs117364926	1.42179		NPNT	TCF3	rs138963927	0.299326
SYNPO2L	NFATC4	0.118472		CENPV	MAX	-0.0408882		ITGB6	FOXA1	rs760082238	0.26454		NPNT	YBX1	rs560869993	0.0841648
SYNPO2L	NFATC3	-0.104314		CENPV	ETS1	-0.0496075		ITGB6	SP1	rs200394677	0.144342		NPNT	ESR1	rs149308960	0.112783
SYNPO2L	NFATC2	0.000837001		CENPV	GATA2	0.073979		ITGB6	FOXC1	rs767686358	0.0203854		NPNT	PRDM14	rs758278343	0.674813
SYNPO2L	NFATC1	-0.0626759		CENPV	YBX1	-0.0475859		OASL	MBD1	rs183864846	0.833474		NPNT	AR	rs867801558	0.18938
SYNPO2L	MZF1	-0.0264627		RCCD1	USF1	0		OASL	YBX1	rs188040472	0.125252		NPNT	ESR1	rs142712646	0.44438
SYNPO2L	MEF2A	0.0858163		RCCD1	MAX	0		OASL	MBD1	rs569680369	0.59429		NPNT	FOXP3	rs199917616	0.562519
SYNPO2L	HSF2	0.184231		RCCD1	JUN	0.0465875		OASL	FOXP3	rs199917616	0.165678		NPNT	PRDM14	rs1040334034	1.5696
SYNPO2L	HSF1	0.108993		RCCD1	ATF2	0.0298349		CDH13	YBX1	rs560869993	0.134177		NPNT	GATA3	rs762722802	0.572374
SYNPO2L	CUX1	0.0710295		RCCD1	E2F4	0.098614		CDH13	YBX1	rs188040472	0.138002		NPNT	ESR1	rs561015454	0.410638
SYNPO2L	AR	-0.0175886		RCCD1	ETS1	0.00514053		CDH13	PRDM14	rs758278343	0.119329		NPNT	MEF2A	rs121918529	0.622657
SYNPO2L	GATA2	-0.0362916		TMEM223	YY1	-0.0947131		CDH13	HIF1A	rs61755705	0.102252		NPNT	TCF3	rs374172636	0.302705
MARCKSL1	TFAP2C	0		TMEM223	MAX	0.0688475		CDH13	HIF1A	rs559818454	0.227428		NPNT	ESR1	rs17847065	0.562316
MARCKSL1	SPI1	-0.096901		TMEM223	JUN	-0.0653884		CDH13	RELA	rs372036028	0.270999		NPNT	TCF3	rs41275842	0.314891
MARCKSL1	SOX9	0.0914391		TMEM223	GABPA	0.0361897		CDH13	AR	rs867801558	0.0939809		NPNT	GATA2	rs367785289	1.41667
MARCKSL1	NR2F2	0.0754402		TMEM223	ATF2	-0.0348854		CDH13	AR	rs200510049	0.139328		NPNT	TCF3	rs76459051	0.189824
MARCKSL1	MIF	0.00829969		TMEM223	ETS1	0.0888468		CDH13	SPI1	rs374011131	0.453563		NPNT	TCF3	rs200307903	0.211537
MARCKSL1	MAX	0.0153318		TMEM223	FOXP3	-0.0362739		CDH13	AR	rs200390780	0.0828624		NPNT	TCF3	rs201296678	0.152357
MARCKSL1	KLF12	-0.101055		PCSK9	REST	-0.0596577		CDH13	SPI1	rs182990413	0.0768144		NPNT	TCF3	rs376256283	0.18054
MARCKSL1	EBF1	-0.0680952		PCSK9	GATA2	-0.0740148		CDH13	SPI1	rs3740688	0.0430937		NPNT	TCF3	rs201831565	0.332372
MARCKSL1	E2F4	0.0127609		PCSK9	SREBF1	-0.060904		CDH13	SPI1	rs146054989	0.0428789		NPNT	TCF3	rs367884556	0.40932
MARCKSL1	ETS1	0.0693813		PCSK9	SREBF2	0.0299932		CDH13	NFKB1	rs150233754	0.103214		FAM91A1	GATA2	rs367785289	0.00215122
CST6	TFAP4	0		FES	USF1	0.0642315		CDH13	SPI1	rs547488915	0.970385		FAM91A1	AR	rs200185441	0.0486778
CST6	TFAP2C	0.119577		FES	STAT5A	-0.0500929		CDH13	RELA	rs61759893	0.215559		FAM91A1	AR	rs867801558	0.0580324
SUZ12	E2F1	0.0742636		FES	SPI1	-0.0674358		CDH13	TP53	rs17880282	0.0616959		FAM91A1	ETS1	rs142279599	0.271541
SUZ12	NFYA	-0.0553989		FES	SP1	-0.134198		KSR1	TFAP2C	rs1025236204	0.855801		PAWR	FOSL1	rs144980043	0.127034
SUZ12	E2F6	-0.116649		FES	REST	-0.025703		KSR1	RELB	rs539238124	0.388891		PAWR	TFPT	rs767698135	0.781956
SUZ12	E2F4	0.0732843		FES	PPARG	-0.00209799		KSR1	RELA	rs755884402	0.757543		PAWR	FOXP3	rs199917616	0.129363
SUZ12	E2F3	0		FES	POU2F1	-0.0551372		KSR1	NFE2	rs141251053	0.0143854		PAWR	E2F1	rs3213173	0.243995
SUZ12	AEBP2	0.112234		FES	PAX5	0.028226		KSR1	NFE2	rs142410365	0.527559		PAWR	FOS	rs4645855	0.111649
SUZ12	EZH2	0.00489423		FES	NR2F2	0.000854944		KSR1	FOXP3	rs199917616	0.256749		PAWR	FOS	rs1046117	0.0306548
SUZ12	ETS1	-0.0151948		FES	MZF1	0.0282301		KSR1	NFKB1	rs150233754	0.55617		PAWR	ZEB1	rs78449005	0.110544
CDH5	SP3	-0.0282242		FES	ELK1	-0.00494906		KSR1	RELA	rs61759893	0.455587		MAPT	E2F7	rs139349075	0.783382
CDH5	RELA	-0.0754206		FES	DDIT3	-0.0614573		CHODL	TGIF1	rs1028388866	0.273713		MAPT	REST	rs61748756	0.077545
CDH5	NFKB2	0.0545549		FES	CEBPA	-0.0623151		CHODL	FOS	rs772824974	0.66202		MAPT	PRDM14	rs200062567	1.09057
CDH5	NFKB1	0.0521707		FES	ATF6	0.136586		CHODL	TGIF1	rs2229333	0.140911		MAPT	ARNT	rs141351742	0.837586
CDH5	ERG	0.13298		FES	STAT3	0.147428		CHODL	TGIF1	rs111896914	0.203997		MAPT	E2F2	rs75815067	0.652958
CDH5	E2F1	-0.0304471		UCKL1	YY1	-0.0454643		OLFML1	YBX1	rs188040472	0.0775975		MAPT	ETS1	rs142279599	0.224958
CDH5	CTNNB1	-0.0172748		UCKL1	USF1	0		GMFB	SREBF2	rs368349995	0.110354		MAPT	E2F3	rs4134982	0.215081
CDH5	GATA2	0.158582		UCKL1	MYC	0.0113918		GMFB	SREBF1	rs143024466	0.177354		MAPT	PRDM14	rs1040334034	1.40349
CDH5	YBX1	0.0636635		UCKL1	MXI1	0		GMFB	SREBF1	rs781250784	0.0232265		MAPT	E2F7	rs149646617	0.709825
CDH5	KLF4	0.00952604		UCKL1	CLEC5A	0		GMFB	E2F1	rs3213173	0.568976		MAPT	E2F7	rs61744271	0.307187
PCP4	MEIS1	0		UCKL1	MAX	0.0698663		CORT	YBX1	rs560869993	0.410164		MAPT	REST	rs777368920	0.466808
PCP4	HOXA9	0.021356		UCKL1	GATA1	-0.0235397		RASSF1	HIF1A	rs61755705	0.0127124		MAPT	ARNT	rs747271228	0.425197
PCP4	CTCF	0		UCKL1	EBF1	0.0545747		RASSF1	FOS	rs4645855	0.0692238		MAPT	AATF	rs374750024	0.687696
PCP4	TFAP2C	0.0954242		UCKL1	DDIT3	0.0160912		RASSF1	SPI1	rs3740688	0.0662767		MAPT	E2F4	rs75193761	0.260475
PCP4	TP73	0		UCKL1	CUX1	-0.0676618		RASSF1	SPI1	rs547488915	0.205965		MAPT	E2F7	rs141743480	0.208203
GNG2	SPI1	0.0987289		UCKL1	CTCF	0.0388052		RASSF1	FOS	rs138334429	0.614029		FAM111B	E2F1	rs3213173	0.422874
GNG2	SMURF2	0.019792		UCKL1	CEBPA	-0.0149548		RASSF1	TFAP2A	rs750226796	0.345286		FAM111B	FOXP3	rs199917616	1.06329
GNG2	E2F4	0		UCKL1	E2F4	0.0697432		RASSF1	E4F1	rs750479852	0.44696		FAM111B	YBX1	rs560869993	0.0619701
GNG2	ETS1	0		UCKL1	ETS1	-0.0577793		RASSF1	TP53	rs17880282	0.409009		FAM111B	PRDM14	rs758278343	0.362304
C17orf58	TCF4	0		PCMTD2	YY1	0.0578084		RASSF1	TP53	rs976099760	0.685152		FAM111B	PRDM14	rs756342030	1.3871
C17orf58	TCF3	0.131079		PCMTD2	SP1	-0.0309819		RASSF1	ZBTB6	rs370904446	0.296251		FAM111B	PRDM14	rs149635847	1.04228
C17orf58	TAL1	-0.00828038		PCMTD2	ESR1	-0.0103215		RASSF1	TP53	rs1800371	0.0590458		FAM111B	FOS	rs148786753	1.27385
C17orf58	STAT3	0.0477172		PCMTD2	ETS1	0		ATP2B1	MYB	rs147282507	0.323027		COL13A1	NFIC	rs140170107	0.332744
C17orf58	STAT1	-0.0469419		FIS1	USF1	0.0519473		ATP2B1	MYB	rs139324875	0.0663882		COL13A1	MEF2A	rs778791945	0.355122
C17orf58	SRF	0		FIS1	SP1	0.0293326		ATP2B1	POU5F1	rs910731427	0.237948		COL13A1	YBX1	rs560869993	0.340012
C17orf58	SREBF2	0.0369085		FIS1	MXI1	0.0342466		ATP2B1	POU5F1	rs1265163	0.0283095		COL13A1	YBX1	rs188040472	0.0695037
C17orf58	SREBF1	-0.0350166		FIS1	CLEC5A	0.0436346		ATP2B1	FOXA1	rs139801655	0.0516233		COL13A1	FOXD1	rs763119569	0.247998
C17orf58	POU5F1	0		FIS1	MAX	-0.0126949		ATP2B1	FOXP3	rs199917616	0.51409		COL13A1	NFIC	rs138699938	0.25493
C17orf58	POU3F1	-0.0230931		FIS1	GABPA	0.0141061		ATP2B1	MYB	rs2230000	0.656775		COL13A1	NFIC	rs548851795	0.359127
C17orf58	POU2F2	-0.0113067		FIS1	CTCF	-0.00653034		ATP2B1	POU2F2	rs572569628	0.230599		COL13A1	AR	rs200185441	0.0253436
C17orf58	POU2F1	0.110199		FIS1	ETS1	0.0666954		ATP2B1	POU2F2	rs564935133	1.3304		COL13A1	AR	rs867801558	0.192447
C17orf58	IRF1	-0.027596		FIS1	GATA1	0.0356989		ATP2B1	POU2F2	rs372097777	0.0251787		COL13A1	AR	rs200510049	0.417404
C17orf58	GABPA	-0.0718087		FIS1	GATA2	-0.0194576		ANKRD12	BHLHE40	rs371986656	0.580041		COL13A1	AR	rs137852591	0.492857
C17orf58	ELK1	0.00201881		PRSS22	REST	0		ANKRD12	EGR1	rs201213506	0.717132		COL13A1	FOXJ2	rs748837550	1.03841
C17orf58	E2F1	-0.110616		PRSS22	GATA3	0.167395		ANKRD12	MXI1	rs763036580	0.262335		COL13A1	FOXO4	rs201579827	0.99158
C17orf58	AR	0.0987896		PRSS22	GATA2	-0.0160417		ANKRD12	MXI1	rs141964073	0.27511		PRRT4	PAX2	rs548691376	0.0248602
C17orf58	YBX1	-0.0731533		PRSS22	GATA1	0.00414146		ANKRD12	FOXP3	rs199917616	0.424905		PRRT4	FOXD3	rs764320615	0.632307
TNFRSF4	USF1	0.0959808		PRSS22	CTCF	0.0761837		ANKRD12	CLEC5A	rs373132565	0.36733		FAM169B	AR	rs200510049	0.202462
TNFRSF4	RELB	0		PRSS22	BACH1	0.0364262		MOSPD3	YBX1	rs188040472	0.142135		FAM169B	AR	rs200390780	0.331615
TNFRSF4	RELA	0.0272179		PRSS22	ETS1	-0.164443		AREG	BRCA1	rs16941	0.107671
TNFRSF4	PPARG	0		DAPP1	STAT2	0.0434484		AREG	BRCA1	rs1799950	0.126692
TNFRSF4	NR3C1	0.1248		DAPP1	STAT1	0.116107		AREG	AR	rs867801558	0.455893
TNFRSF4	NFKB2	0.024239		DAPP1	MEF2A	0		AREG	AR	rs200390780	0.0252185
TNFRSF4	NFKB1	-0.0786659		DAPP1	FOXO3B	-0.024024		AREG	E2F1	rs3213173	0.374341
TNFRSF4	MAX	-0.0602698		DAPP1	FOXO3	-0.0102813		AREG	ESR1	rs200075329	0.118035
TNFRSF4	IRF1	0.125864		DAPP1	CTCF	-0.0218699		SIAE	SP1	rs200394677	0.221138
TNFRSF4	ELK1	0.0311193		DAPP1	GATA1	0.023607		SIAE	MEF2A	rs778791945	0.414399
TNFRSF4	ESR1	-0.0728237		DAPP1	GATA2	0.000321975		SIAE	ARNT	rs758003019	0.150655
TNFRSF4	ETS1	0.0842937		DAPP1	YBX1	1.80432e-05		SIAE	ARNT	rs141351742	0.197075
TNFRSF4	MYC	-0.0300372		CRISP3	GATA1	0.0106278		SIAE	SPI1	rs182990413	0.0413928
ADORA3	USF1	0		CRISP3	GATA2	-0.0575577		SIAE	SPI1	rs3740688	0.0188717
ADORA3	SPI1	0.239247		CRISP3	ERG	0.125257		SIAE	SPI1	rs146054989	0.076804
ADORA3	CUX1	0.0889614		GTF3A	USF1	0		SIAE	SPI1	rs547488915	1.2707
ADORA3	AR	-0.00773749		GTF3A	MYC	0		SIAE	AHR	rs766592204	0.492316
ADORA3	E2F4	0		GTF3A	MXI1	-0.0931487		SIAE	STAT2	rs2229363	0.0777235
ADORA3	ETS1	-0.0527511		GTF3A	CLEC5A	-0.0163246		SIAE	MIF	rs200500959	0.322501
ADORA3	GATA2	0		GTF3A	MAX	0.0117375		SIAE	ARNT	rs747271228	0.138771
ADORA3	YBX1	0.047834		GTF3A	GABPA	0.00311368		CCNG1	FOS	rs4645855	0.27411
ADORA3	NFKB1	0		GTF3A	GTF3C2	0.0355862		CCNG1	SPI1	rs182990413	0.0675026
ADORA3	RELA	-0.125042		GTF3A	ETS1	0		CCNG1	SPI1	rs3740688	0.0156465
TYROBP	SPI1	0.372492		GTF3A	GATA2	-0.0620415		CCNG1	FOS	rs1046117	0.0616022
TYROBP	SP1	0		GTF3A	YBX1	0.172275		CCNG1	TP53	rs17880282	0.0629721
HSPA5	YY1	0		GTF3A	FOXP3	-0.00557132		EIF2B4	RREB1	rs201520366	0.38846
HSPA5	TFAP2C	-0.0218959		DUT	E2F1	-0.0433469		EIF2B4	RREB1	rs35521383	0.0281037
HSPA5	TBP	-0.0463091		DUT	YY1	-0.0171421		EIF2B4	RREB1	rs9379084	0.0115115
HSPA5	SP1	-0.12122		DUT	MYC	-0.0350104		EIF2B4	REST	rs61748756	0.0609559
HSPA5	PPARG	0		DUT	E2F4	0.0819807		EIF2B4	RREB1	rs372380287	0.105308
HSPA5	NFYA	0		DUT	ESR1	-0.00109958		EIF2B4	MYC	rs4645959	0.0683008
HSPA5	MYC	-0.048209		DUT	ESRRA	0.0683121		EIF2B4	RREB1	rs2281833	0.00138469
HSPA5	MXI1	-0.0102602		DUT	PPARA	-0.0295636		EIF2B4	HNF4A	rs150247632	0.268954
HSPA5	JUND	0.0491643		DUT	PPARD	-0.0890274		EIF2B4	RREB1	rs372020216	0.335129
HSPA5	JUNB	0		DUT	ETS1	0.134234		EIF2B4	RREB1	rs116683035	0.0478346
HSPA5	JUN	0.0132317		DUT	FOXP3	0.0444604		EIF2B4	RREB1	rs34313748	0.13066
HSPA5	GABPA	0.0515009		EPSTI1	NR2F2	0.0496782		PHF19	PRDM14	rs758278343	0.326141
HSPA5	FOSL1	-0.00283936		EPSTI1	JUN	0		PHF19	EGR1	rs201213506	0.319265
HSPA5	FOSB	0		EPSTI1	IRF7	0.397037		PHF19	SPI1	rs374011131	0.314009
HSPA5	FOS	-0.0231439		EPSTI1	FOS	-0.103738		PHF19	FOXP3	rs199917616	0.515902
HSPA5	CEBPA	-0.0519659		EPSTI1	ETS1	0.185197		PHF19	SPI1	rs146054989	0.819372
HSPA5	ATF6	-0.158503		EPSTI1	FOXP3	-0.14045		PHF19	SPI1	rs547488915	1.27425
HSPA5	ATF1	0.0776633		EPSTI1	KLF8	-0.0141524		RBM25	YBX1	rs560869993	0.844775
HSPA5	PAWR	0.00270168		C16orf74	EBF1	0.185005		RBM25	MYC	rs4645959	0.130384
HSPA5	TCERG1	-0.100517		C16orf74	ESR1	-0.0077872		AFTPH	GATA2	rs367785289	0.223165
HSPA5	AR	0		C16orf74	GATA3	-0.100817		AFTPH	SPI1	rs182990413	0.00300652
HSPA5	E2F1	-0.0113746		NBL1	TP73	-0.0054155		AFTPH	SPI1	rs3740688	0.0515651
HSPA5	ESR1	0.00613858		NBL1	TCF3	-0.0532634		AFTPH	SPI1	rs146054989	0.164241
HSPA5	ETS1	-0.00179006		NBL1	TAL1	0.0662603		AFTPH	TFAP2C	rs1025236204	0.770911
HSPA5	GATA2	-0.0200525		NBL1	PAX5	-0.0687276		AFTPH	SPI1	rs374011131	0.165521
HSPA5	YBX1	-0.0241308		NBL1	MAX	0.00326627		ARPC1B	STAT2	rs200581403	0.972126
HSPA5	ATF4	-0.0487399		NBL1	FOS	-0.0112367		ARPC1B	SP1	rs200394677	0.632062
HSPA5	BRCA1	0		NBL1	CTCF	-0.0314477		ARPC1B	RXRA	rs55836231	0.445999
HSPA5	GTF2I	0.106365		NBL1	CREB1	0.0871846		SAA2	E2F1	rs3213173	0.47983
HSPA5	HDAC1	0		NBL1	ATF6	0.0653392		SAA2	RELA	rs372036028	0.35177
HSPA5	HDAC9	0.0409529		NBL1	ATF2	-0.0631605		EGF	YBX1	rs188040472	0.129408
HSPA5	XBP1	0.458124		NBL1	ESR1	-0.000638065		EGF	NFKB2	rs45581936	0.0924585
FNIP2	USF1	-0.0866599		NBL1	GATA2	0.0275176		EGF	PGR	rs756644416	0.262248
FNIP2	TGIF1	0.0336598		NBL1	GATA3	0.196265		EGF	AR	rs200185441	0.222202
FNIP2	MEIS1	0		PIK3IP1	FOXO4	0.0784292		EGF	PGR	rs11571145	0.299208
FNIP2	HOXA9	-0.0346425		PIK3IP1	EP300	-0.0967036		EGF	PGR	rs769198841	0.317561
FNIP2	CEBPA	-0.153958		PIK3IP1	ETS1	0.310721		EGF	TCF4	rs147445499	0.639953
FNIP2	AR	-0.0722988		PIK3IP1	GATA3	-0.243969		EGF	AR	rs200390780	0.156259
FNIP2	GATA2	0.0266775		PIK3IP1	YBX1	-0.0936478		EGF	AR	rs137852591	0.195576
TBXAS1	YY1	-0.0171435		RIBC2	ESR1	-0.0455073		EGF	NFKB2	rs778522439	0.748009
TBXAS1	TP53	-0.00856225		RIBC2	GATA3	0		EGF	ESR1	rs769634976	0.30639
TBXAS1	STAT2	-0.0124728		SPIRE1	SP1	0		EGF	ESR1	rs17847065	1.38443
TBXAS1	STAT1	0		SPIRE1	EGR3	-0.0656878		FBXO36	RREB1	rs2281833	0.0959832
TBXAS1	SPI1	0.395662		SPIRE1	CTCF	-0.00988647		FBXO36	TFAP2A	rs750226796	0.250324
TBXAS1	MIF	0		SPIRE1	ESR1	0.00652313		FBXO36	STAT2	rs2229363	0.354501
TBXAS1	MEF2A	0.0784326		SPIRE1	GATA2	0.0784117		CACNA2D1	HOXA9	rs145450895	0.586764
TBXAS1	KLF12	0.039015		SPIRE1	GATA3	-0.0121562		CACNA2D1	TFAP2A	rs750226796	0.140272
TBXAS1	JUN	0		GDPD5	SP1	0.0443814		CACNA2D1	TFAP2A	rs143258135	0.20347
TBXAS1	IRF1	0		GDPD5	ETS1	-0.0326495		CACNA2D1	TFAP2C	rs1025236204	0.157719
TBXAS1	FOXJ2	0		GDPD5	GATA1	0.0122177		MCU	SP1	rs200394677	0.409499
TBXAS1	ETV4	-0.073457		GDPD5	GATA2	0.0746771		MCU	MZF1	rs758378675	0.223943
TBXAS1	ETS1	-0.117716		GDPD5	YBX1	0		MCU	PRDM14	rs756342030	0.547517
TBXAS1	CUX1	0		FBN1	MEIS1	-0.100962		MCU	AR	rs200185441	0.0556002
TBXAS1	CTCF	-0.000140067		FBN1	HOXA9	-0.0345677		MCU	MZF1	rs2229255	0.0597125
TBXAS1	CEBPA	-0.0202206		FBN1	GATA1	-0.148902		MCU	AR	rs867801558	0.0826641
TBXAS1	CDC5L	0.0219968		FBN1	GATA2	0.123674		MCU	ETS1	rs142279599	0.111283
TBXAS1	AR	0.0252942		FBN1	TAL1	0.136893		MCU	AR	rs200510049	0.317559
TBXAS1	GATA2	0		FBN1	PARP1	-0.0317486		MCU	HNF1A	rs754729248	0.664801
TBXAS1	NFE2	0		FBN1	SP1	0.0566525		MCU	ATF2	rs769761585	0.30388
TBXAS1	TFAP2C	0		GLOD4	STAT1	-0.0591262		MCU	MZF1	rs61731800	0.0768333
TBXAS1	EP300	-0.00211298		GLOD4	JUN	-0.0174205		MCU	MZF1	rs140640838	0.0553958
NGEF	USF1	0.0888898		GLOD4	CREB1	0.0389977		MCU	MZF1	rs148179129	0.0250123
NGEF	PPARG	-0.0334414		GLOD4	ATF2	-0.0468224		MCU	MZF1	rs11557617	0.803967
NGEF	NFIL3	0.0559906		GLOD4	ETS1	0.0577345		MCU	GATA2	rs367785289	0.11691
NGEF	HLF	0.142146		STARD5	SP1	-0.0419837		PCDH1	YBX1	rs188040472	0.00763396
NGEF	FOXF2	-0.0417662		STARD5	GATA2	-0.098315		PCDH1	ETS1	rs142279599	0.378342
NGEF	FOXD1	0.120677		STARD5	YBX1	0.0364232		PCDH1	HNF1A	rs1800574	0.342267
NGEF	BACH1	-0.0168737		ZC3H12D	ETS1	-0.0237176		PCDH1	BPTF	rs112921129	0.326882
NGEF	AR	0.0501717		ZC3H12D	GATA2	-0.025725		LRRC52	YBX1	rs560869993	1.25506
NGEF	GATA2	-0.0675713		ZC3H12D	FOXP3	0.0927551		DEGS2	GATA3	rs148835259	0.785008
SENP1	E2F1	0.0365289		ERN1	USF1	0		DEGS2	ETS1	rs142279599	0.565045
SENP1	RELA	0.00201571		ERN1	MYC	0.00374767		DEGS2	ESR1	rs142712646	0.136964
SENP1	REL	0.02574		ERN1	MXI1	0.0125622		DEGS2	ESR1	rs769634976	0.500909
SENP1	MZF1	-0.0624367		ERN1	CLEC5A	-0.0413801		CCNE2	PRDM14	rs758278343	0.198063
SENP1	JUN	0.0589154		ERN1	GABPA	0		CCNE2	NFIC	rs548851795	0.486004
SENP1	GABPA	-0.0642251		ERN1	EGR1	-0.0438464		CCNE2	MYC	rs4645959	0.103487
SENP1	ELK1	0.0495903		ERN1	CTCF	-0.06204		CCNE2	MXI1	rs141964073	0.0412423
SENP1	E2F6	0.146018		ERN1	CREB1	0		CCNE2	E2F3	rs4134982	0.00555292
SENP1	E2F5	0.0661145		ERN1	COPS5	0		CCNE2	CHD8	rs192989929	1.06444
SENP1	E2F4	0		ERN1	XBP1	0.0612468		CCNE2	CHD8	rs201802014	0.192011
SENP1	E2F3	-0.0493224		ERN1	ETS1	0.0355672		ZBTB7A	ATF5	rs113605465	0.595808
SENP1	HDAC1	0.0492678		ERN1	YBX1	-0.0189645		ZBTB7A	SP3	rs555091832	0.243147
SENP1	ETS1	0		ERN1	FOXP3	0.00726594		ZBTB7A	ETS1	rs142279599	0.220084
SENP1	YBX1	0		RTKN2	SP1	0.0335075		ZBTB7A	ATF4	rs140428747	0.454985
GNAS	REST	-0.0358988		RTKN2	E2F4	-0.0546274		ZBTB7A	ATF1	rs2230674	0.0778551
GNAS	YY1	-0.0607809		RTKN2	ETS1	-0.0466018		ZBTB7A	MZF1	rs11557617	0.0213603
GNAS	USF1	-0.0243232		RTKN2	YBX1	-0.00472077		THBS2	MEF2A	rs778791945	1.08949
GNAS	TFAP2C	-0.00679627		RTKN2	FOXP3	0.153708		THBS2	HOXB7	rs139369803	0.467752
GNAS	NFIL3	-0.0132817		ZNF786	EGR1	-0.0472679		THBS2	MEF2A	rs121918529	0.00784297
GNAS	HSF1	0		ZNF786	CTCF	-0.145363		THBS2	MYC	rs4645959	0.0300207
GNAS	E2F4	-0.0679089		ZNF786	ETS1	0.30215		NUDT16	NFYC	rs145113974	0.468597
GNAS	CUX1	0.132864		ZNF786	GATA2	0.0145735		NUDT16	YBX1	rs188040472	0.0167076
GNAS	CTCF	0.0319405		ZNF786	GATA3	-0.173373		RBMXL1	FOS	rs1046117	0.0385881
GNAS	CEBPA	0.0108237		ARC	SRF	0.0693495		RBMXL1	FOS	rs772824974	0.55615
GNAS	AR	-0.0748958		ARC	TCF3	0.0622268		RBMXL1	TFAP2C	rs1025236204	1.35724
GNAS	ETS1	0.0205161		ARC	SREBF2	-0.0270397		RBMXL1	TFAP2A	rs772759043	0.178082
GNAS	YBX1	0.137819		ARC	SREBF1	-0.00319437
CDC6	E2F4	-0.129312		ARC	GATA1	-0.019208
CDC6	E2F1	0.0818966		ARC	EGR3	0.0864303
CDC6	POU2F1	-0.0395761		ARC	EGR2	0.0795875
CDC6	NFYA	-0.0577625		ARC	EGR1	0
CDC6	E2F6	0.122765		ARC	E2F1	-0.016283
CDC6	E2F5	-0.0522535		ARC	ETS1	-0.0973752
CDC6	E2F3	0.056015		SUCNR1	SPI1	0.0362833
CDC6	MCM2	0.0727994		SUCNR1	GABPA	0.0698169
CDC6	MCM3	0.0991875		SUCNR1	E2F4	0.05692
CDC6	MCM7	0.045317		SUCNR1	GATA2	0.137972
CDC6	MYC	0.0670959		PLTP	USF1	-0.0221675
CDC6	ORC2	0.0453205		PLTP	RXRB	-0.0352572
CDC6	AR	-0.0130568		PLTP	RXRA	-0.0631219
CDC6	ESR1	-0.0323488		PLTP	RFX1	-0.0595302
CDC6	ETS1	-0.0327637		PLTP	PPARA	-0.133524
CDC6	GATA2	-0.163956		PLTP	MYC	0.0221658
CDC6	YBX1	-0.062105		PLTP	MAX	0.0592214
CDC6	ARID3A	0.114021		PLTP	ARNT	0.047524
CDC6	FOXM1	0.0814314		PLTP	GATA1	0
CDC6	MSC	0.0307943		PLTP	GATA2	0.028555
NRP1	TFAP2C	-0.0242501		CD37	STAT2	0.0393554
NRP1	ETS1	0.0532975		CD37	STAT1	-0.0364635
NRP1	AR	0		CD37	SPI1	0.028964
NRP1	ESR1	0		CD37	SP1	0.0312711
NRP1	GATA3	0.0402846		CD37	EBF1	0.143314
NRP1	REST	0.0150621		CD37	ETS1	-0.0576598
MMP9	JUN	0.0449288		ZNHIT6	USF1	-0.0564268
MMP9	RELA	-0.0343326		ZNHIT6	MYC	0.0506317
MMP9	NFKB1	0		ZNHIT6	MAX	0.0397306
MMP9	FOS	0.0113108		ZNHIT6	GATA1	0.0153363
MMP9	ETS1	-0.0585465		ZNHIT6	SMAD2	-0.0350138
MMP9	SPI1	0.20658		ZNHIT6	ETS1	-0.0398573
MMP9	SP1	0		CD274	STAT2	0.0457582
MMP9	SMAD3	0		CD274	STAT1	0.208539
MMP9	RELB	0		CD274	E2F4	0.0490527
MMP9	PPARG	0		CD274	STAT3	-0.0155869
MMP9	PPARA	0.020418		GGT7	SP1	0.061191
MMP9	NFKB2	0		GGT7	PATZ1	0.0460584
MMP9	NFE2L1	0		GGT7	GATA1	0.0451285
MMP9	NFE2	0.15668		GGT7	GATA2	0.0196764
MMP9	MYC	0.0156486		VAV3	PAX5	0.0898327
MMP9	JUND	0		VAV3	FOS	0.0139242
MMP9	JUNB	0.00289573		VAV3	CTCF	0.0318203
MMP9	FOSL1	-0.00593009		VAV3	CEBPA	0.168398
MMP9	FOSB	0		VAV3	CDC5L	-0.0430577
MMP9	FLI1	-0.00912538		VAV3	BACH1	-0.049147
MMP9	ETV4	0		VAV3	ETS1	0.0755479
MMP9	ETS2	0		VAV3	GATA1	0.0273948
MMP9	ERG	0		VAV3	GATA2	-0.0554218
MMP9	BACH2	0		VAV3	YBX1	0.0260848
MMP9	BACH1	0		VAV3	FOXP3	-0.0621512
MMP9	AR	0		RTP4	IRF1	0.163071
MMP9	KLF6	0		RTP4	E2F2	0.0556904
MMP9	YBX1	0		FNBP1L	TGIF1	0.0253856
MMP9	SP2	0.014819		FNBP1L	RFX1	0.00312358
MMP9	TFAP2C	-0.0257833		FNBP1L	ARNT	0.00198673
MMP9	CIITA	0		FNBP1L	AHR	0.0520991
MMP9	ELF3	0		FNBP1L	GATA1	0.0433656
MMP9	ELF4	0		FNBP1L	GATA2	0.154084
MMP9	EP300	0		FNBP1L	GATA3	-0.0964352
MMP9	HDAC1	0		TNIP1	SP1	-0.0731347
MMP9	IKBKB	-0.00597129		TNIP1	RELA	0
MMP9	IRF1	0		TNIP1	REL	-0.000488062
MMP9	KLF5	0.0225285		TNIP1	NFKB2	0.307645
MMP9	KLF8	0		TNIP1	NFKB1	0.0811207
MMP9	MAL	-0.00443038		TNIP1	MXI1	-0.0351646
MMP9	MAZ	-0.0115048		TNIP1	CLEC5A	-0.0406158
MMP9	MTA1	-0.0411733		TNIP1	MAX	-0.0398423
MMP9	NFKBIA	0.0870879		TNIP1	GABPA	0.174158
MMP9	RUNX3	0.0801149		TNIP1	FOXO4	0.0768853
MMP9	SIRT1	0.0113149		TNIP1	FOXO3B	0
MMP9	SNAI2	-0.106469		TNIP1	FOXO3	0
MMP9	SPDEF	-0.0206006		TNIP1	EP300	0
MMP9	SRF	0		TNIP1	CEBPB	-0.0433484
MMP9	STAT1	0		TNIP1	TNFAIP3	0.0129689
MMP9	STAT3	0.028109		TNIP1	TTF2	0.0124674
TRPC4AP	USF1	-0.00172004		TNIP1	ETS1	-0.0120365
TRPC4AP	SP1	0.0818561		TNIP1	GATA1	0.0413644
TRPC4AP	MYC	-0.0618158		TNIP1	GATA2	-0.0174997
TRPC4AP	MAX	0.0635855		TNIP1	YBX1	0
TRPC4AP	GABPA	-0.0448179		TNIP1	FOXP3	-0.121913
TRPC4AP	CUX1	-0.0774668		ALAD	MYC	0.0612924
TRPC4AP	IKBKB	0.0851192		ALAD	MAX	-0.0478306
TRPC4AP	IKBKG	0.0551255		ALAD	ETS1	0.0903287
TRPC4AP	AR	0.0395724		ALAD	GATA1	0.123108
TRPC4AP	ETS1	-0.0269851		ALAD	GATA2	0.0219788
TRPC4AP	GATA2	-0.0678767		ALAD	GATA3	-0.0956445
TRPC4AP	YBX1	-0.102642		ALAD	YBX1	-0.122212
GINS1	E2F4	0		USP6NL	USF1	0.0233363
GINS1	E2F1	0.0846446		USP6NL	STAT6	0.00846017
GINS1	YY1	0		USP6NL	STAT4	0.0579568
GINS1	SP1	0		USP6NL	STAT3	-0.0270641
GINS1	MYC	0.0026123		USP6NL	STAT2	0.0410479
GINS1	E2F6	0		USP6NL	STAT1	-0.0315128
GINS1	E2F5	0		USP6NL	PAX5	0.270964
GINS1	E2F3	0		USP6NL	MYC	-0.089036
GINS1	ETS1	0		USP6NL	MXI1	0.0735447
E2F1	MYC	0.0411057		USP6NL	CLEC5A	0
E2F1	USF1	-0.0462221		USP6NL	MAX	-0.0466329
E2F1	TP53	0		USP6NL	CTCF	0.0457625
E2F1	TFAP4	-0.0309017		USP6NL	ETS1	0
E2F1	SPI1	0.00547557		USP6NL	GATA1	-0.0574086
E2F1	SP1	0.0662592		USP6NL	GATA2	-0.0353816
E2F1	MAX	-0.0622875		USP6NL	GATA3	-0.236804
E2F1	GATA2	0.0245241		TIAM1	TP53	-0.0357174
E2F1	ESR1	-0.0118645		TIAM1	NFYC	0.090636
E2F1	E2F6	0.0194566		TIAM1	NFYB	0.0170316
E2F1	E2F5	0.0082606		TIAM1	NFYA	-0.0595407
E2F1	E2F4	-0.047107		TIAM1	MEIS1	-0.00449549
E2F1	E2F3	0.00715803		TIAM1	MAX	-0.0643947
E2F1	CTCF	0.0314717		TIAM1	FOXO4	-0.0407426
E2F1	CEBPA	-0.0591921		TIAM1	FOXO3B	0
E2F1	ARID3A	0.0733505		TIAM1	FOXO3	0.0765705
E2F1	ATM	0.0403152		TIAM1	FOXO1	0
E2F1	BRCA1	2.81408e-05		TIAM1	CREB1	0
E2F1	CEBPE	0.00451502		TIAM1	ATF2	0
E2F1	CREBBP	-0.121177		TIAM1	MYC	0
E2F1	CTDP1	-0.027663		TIAM1	ETS1	-0.00965454
E2F1	DDB2	-0.0602244		TIAM1	HIF1A	0.0699243
E2F1	GTF2H1	0.0269856		TIAM1	YBX1	0.0125602
E2F1	KAT5	-0.030125		TIAM1	FOXP3	0.144702
E2F1	MDM4	0.082259		PPFIBP2	USF1	0.082711
E2F1	NCOA3	-0.00431181		PPFIBP2	TP53	-0.0604019
E2F1	NCOA6	0		PPFIBP2	TCF3	-0.0204698
E2F1	NDN	-0.0427708		PPFIBP2	SPI1	-0.253507
E2F1	NFKB1	0.0954976		PPFIBP2	RFX1	0.106487
E2F1	PARP1	0.0813071		PPFIBP2	PAX5	0.0583481
E2F1	PURA	0.00784598		PPFIBP2	NR3C1	-0.10281
E2F1	RB1	0.120308		PPFIBP2	MXI1	0
E2F1	SERTAD2	-0.00519296		PPFIBP2	CLEC5A	0.0209236
E2F1	SP2	-0.0451488		PPFIBP2	MAX	0
E2F1	SP3	0.0306403		PPFIBP2	JUN	0.0504286
E2F1	SP4	0		PPFIBP2	CTCF	0.0146696
E2F1	TFDP1	0		PPFIBP2	TSG101	0.199722
E2F1	TFDP2	0		PPFIBP2	ETS1	0
E2F1	TP53BP1	0		PPFIBP2	GATA2	-0.0850295
E2F1	TRRAP	-0.0416649		PPFIBP2	HIF1A	0.0367813
E2F1	ETS1	0.0613282		PPFIBP2	YBX1	0.0570356
E2F1	YBX1	-0.0132635		GRAMD1C	SP1	-0.0407628
E2F1	E2F1	0.905159		GRAMD1C	RORA	0.0365851
E2F1	E2F8	0		GRAMD1C	RFX1	0.0965853
E2F1	ELL	-0.0815689		GRAMD1C	CTCF	-0.0429212
E2F1	ERCC2	0.0185377		GRAMD1C	FOXP3	-0.0237172
E2F1	HCFC1	0.0104021		PARP10	EGR1	0.116561
E2F1	HDAC1	0.0824599		PARP10	STAT2	0.159797
E2F1	HES1	0.0297339		PARP10	STAT1	0.254989
E2F1	HIC1	-0.0526057		PARP10	CTCF	-0.127999
E2F1	IRF1	0.0170536		PARP10	MYC	-0.026869
E2F1	NR0B2	0.101791		PARP10	ETS1	-0.0999139
E2F1	NR2F2	0		CLDN7	JUN	0
E2F1	NR4A1	-0.0217994		CLDN7	ZEB1	0
E2F1	PA2G4	0.0921301		CLDN7	USF1	0
E2F1	PAX8	-0.000942264		CLDN7	MAX	0
E2F1	PGR	-0.0562282		CLDN7	FOS	0
E2F1	POLR1A	0.0289512		CLDN7	ATF2	0
E2F1	RELA	-0.117864		CLDN7	YBX1	0
E2F1	RORA	-0.00649001		CLDN7	CTBP1	0
E2F1	SIN3A	-0.0568191		CLDN7	ELF3	0.107069
E2F1	TBP	0.0411783		CLDN7	HDAC1	0
E2F1	TP73	0		CLDN7	RUNX3	0
E2F1	TRIM16	0.00698797		PTAR1	RORA	0.11833
SCG3	NR2F1	0.203767		PTAR1	GABPA	0.0321675
SCG3	FOXD3	0		PTAR1	ELK1	-0.0179068
SCG3	E2F1	0		PTAR1	ETS1	-0.114486
SCG3	CREB1	0		PTAR1	FOXP3	0.020139
SCG3	ATF7	0		IL27	ZEB1	-0.0634269
SCG3	ATF6	0		IL27	SRF	-0.0692951
SCG3	ATF5	-0.000297704		IL27	MEF2A	0.020196
SCG3	ATF4	0.0385592		IL27	MAX	0
SCG3	ATF3	-0.0169012		IL27	IRF7	0.105591
SCG3	ATF2	0		IL27	IRF1	0.00673565
SCG3	ATF1	0		IL27	CTCF	-0.0698492
SCG3	E2F4	0		IL27	BPTF	0.0729083
SCG3	GATA2	0		IL27	YBX1	0
SCG3	YBX1	0		IL27	IRF9	0
SCG3	REST	0		IL27	STAT1	0.128923
RHOV	TFAP2C	0.231964		NUB1	STAT2	0.122208
RHOV	NFKB2	0		NUB1	STAT1	0.237576
RHOV	NFKB1	0		NUB1	SP1	-0.0219691
RHOV	NFE2L1	0		NUB1	IRF1	0
RHOV	JUN	0		NUB1	EGR1	0.0475549
RHOV	FOS	0		NUB1	E2F4	-0.0221674
RHOV	CTCF	0.00205613		NUB1	ETS1	-0.164716
RHOV	BPTF	0		NUB1	GATA2	0.0211247
LYL1	USF1	-0.0909197		NUB1	YBX1	0.0223575
LYL1	MYC	0		RNF14	RORA	0.0383745
LYL1	MAX	0		RNF14	RELA	0.0734225
LYL1	GABPA	0		RNF14	PPARG	0.0408019
LYL1	FLI1	0.154257		RNF14	NFKB1	0.0704829
LYL1	CTCF	0		RNF14	GABPA	-0.0279314
LYL1	LMO1	0.0924928		RNF14	CTCF	-0.0263788
LYL1	LMO2	0.00558168		RNF14	ESR1	0.0225281
LYL1	NFKB1	0.0274793		RNF14	NCOA4	0.148336
LYL1	TCF3	0		RNF14	NR3C1	-0.0203341
LYL1	ETS1	-0.140576		RNF14	ETS1	0.0129328
LYL1	GATA2	0.231244		RNF14	GATA2	-0.00967898
LYL1	CREB1	0		RNF14	GATA3	0.0360378
LYL1	HOXA1	0		LDLR	SREBF2	0.324744
LYL1	HOXA10	-0.0543462		LDLR	SREBF1	0.0098116
TFEC	SPI1	0.357589		LDLR	SP1	0
TFEC	FOXC1	-0.211831		LDLR	RXRA	-0.0527299
TFEC	ETS2	0.0394965		LDLR	PPARG	-0.0946194
TFEC	MITF	0.0534428		LDLR	MEF2A	0.193124
TFEC	TFE3	-0.1399		LDLR	CEBPA	-0.129805
TFEC	TFEB	0.0117433		LDLR	DAB2	-0.021715
ABI3	YY1	0.072835		LDLR	ATF3	0.0218425
ABI3	TCF4	-0.0909978		LDLR	CEBPB	0.105113
ABI3	TAL1	0.0518192		LDLR	EGR1	0.0684815
ABI3	SP1	-0.109499		LDLR	ETS1	-0.258886
ABI3	JUN	0.0438644		LDLR	GATA2	-0.00767711
ABI3	RUNX1T1	-0.0539117		LDLR	YBX1	0.0167342
ABI3	ETS1	0.167138		LDLR	YY1	0.142335
SIAE	STAT2	0.00561351		LDLR	FOXP3	-0.0362176
SIAE	STAT1	0.152757		LDLR	KLF13	-0.154776
SIAE	SPI1	0		SCARB2	SPI1	0
SIAE	SP1	0.0486822		SCARB2	IRF7	0.0342557
SIAE	MIF	0		SCARB2	EGR1	0
SIAE	MEF2A	0		SCARB2	STAT2	0.0611362
SIAE	CDC5L	0		GHRL	USF2	-0.000499973
SIAE	ARNT	-0.111599		GHRL	USF1	-0.078079
SIAE	AHR	-0.00167221		GHRL	RELB	0.0261885
SIAE	GATA2	0.0437028		GHRL	RELA	-0.133196
SLC35F2	USF1	0.0664891		GHRL	NFKB2	0.175516
SLC35F2	MYC	-0.0542086		GHRL	NFKB1	0.0440251
SLC35F2	MXI1	0.0260871		GHRL	EBF1	-0.0191606
SLC35F2	MAX	0.012703		GHRL	GATA2	0.0204819
SLC35F2	AR	0		GHRL	YBX1	0.0219843
SLC35F2	ETS1	0.132569		SGPP2	ZEB1	0.0962534
SLC35F2	YBX1	-0.0344574		SGPP2	TCF3	0.0487921
SELPLG	USF1	-0.0640904		SGPP2	RELB	0.125053
SELPLG	TGIF1	-0.0327822		SGPP2	RELA	-0.055913
SELPLG	SPI1	0.438671		SGPP2	NFKB2	0
SELPLG	MYC	-0.0115014		SGPP2	NFKB1	0.0543439
SELPLG	MXI1	-0.0438922		SGPP2	EBF1	-0.0841239
SELPLG	MAX	0.0344529		TLR3	STAT2	0
SELPLG	IRF4	0.0784051		TLR3	STAT1	0.0493114
SELPLG	CTCF	0.0497923		TLR3	CTCF	-0.0320703
SELPLG	AR	0.0443599		TLR3	YBX1	0.0396707
SELPLG	ETS1	-0.151932		TLR3	E2F1	0.0113202
SELPLG	GATA2	-0.0528445		TLR3	IRF3	-0.0714983
TSPAN11	GATA2	-0.0999425		TLR3	IRF8	-0.0584729
BIN2	SPI1	0.327912		TLR3	NFKB1	0
BIN2	EBF1	-0.091572		TLR3	RELA	0.0475056
BIN2	ETS1	-0.0670805		CA8	USF1	0.0214712
BIN2	GATA2	0		CA8	NFIL3	0.0174107
C5orf15	YY1	-0.00897497		CA8	MYC	-0.00656707
C5orf15	RFX1	0.14557		CA8	MXI1	0.0410943
C5orf15	JUN	-0.0147759		CA8	CLEC5A	0.0115561
C5orf15	CREB1	0.0375415		CA8	HLF	0
C5orf15	ATF2	0.0282812		CA8	E2F4	0.0821479
C5orf15	ETS1	0.0639834		CA8	GATA1	0.0129153
C5orf15	GATA2	-0.036505		CA8	GATA2	0.173889
C5orf15	YBX1	0		CA8	YBX1	-0.0945446
HRH2	ETS1	-0.095545		BTBD9	POU2F1	0.0723186
CNTN3	NKX3-1	-0.123771		BTBD9	PAX5	0.0446071
CNTN3	MEF2A	0.00767137		BTBD9	MIF	0.00296992
CNTN3	HLF	-0.117394		BTBD9	KLF12	0.213277
CNTN3	FOXD3	-0.090905		BTBD9	EGR1	0.00697207
C3orf52	POU2F1	-0.0311409		BTBD9	CUX1	0.0583824
C3orf52	NFIL3	0.00300803		BTBD9	CREB1	0
C3orf52	FOXJ2	-0.00568646		BTBD9	ARNT	-0.0339432
C3orf52	FOXF2	-0.0650387		BTBD9	AHR	0
C3orf52	AR	-0.0139906		BTBD9	ETS1	-0.215064
C3orf52	YBX1	-0.0340283		BTBD9	GATA2	-0.00060459
SDC1	YY1	0		BTBD9	FOXP3	-0.0179163
SDC1	TFAP2C	0.223302		TOP1MT	STAT2	0
SDC1	SP1	0		TOP1MT	STAT1	-0.0583657
SDC1	RFX1	0.0353642		TOP1MT	NFE2L1	0
SDC1	MYC	0		TOP1MT	CUX1	0.0469224
SDC1	E2F6	0.0125421		TOP1MT	GATA2	0
SDC1	E2F5	0		TOP1MT	MYC	0.0866992
SDC1	E2F4	0		HLA-DPB1	YY1	-0.0206781
SDC1	E2F3	0		HLA-DPB1	SPI1	0.0677273
SDC1	E2F1	0.033998		HLA-DPB1	MYC	-0.0451571
SDC1	CTCF	0		HLA-DPB1	JUN	-0.0346495
SDC1	TP53	0		HLA-DPB1	CIITA	0.20396
SDC1	NFKB1	0		HLA-DPB1	RFX1	-0.0586963
SDC1	RELA	0		HLA-DPB1	RFX5	-0.085227
MPL	SRF	0.020397		HLA-DPB1	RFXANK	-0.00941965
MPL	NR2F2	0.0317472		HLA-DPB1	RFXAP	0.0230125
MPL	NR2F1	0.0022246		MPO	TBP	-0.0289249
MPL	FLI1	0		MPO	SPI1	0.12245
MPL	ETS1	0		MPO	MYC	0.00024162
MPL	GATA2	0.0849282		MPO	MYB	0.12776
MPL	RUNX1	0		MPO	KLF12	0.0817593
TRIM32	CEBPA	0.130341		MPO	E2F1	-0.0664674
DNAL1	RFX1	0.13939		MPO	CEBPE	0.0471367
DNAL1	FOXO3B	-0.0203233		MPO	CEBPA	0.0357123
DNAL1	FOXO3	-0.0538317		MPO	CDC5L	-0.000204715
DNAL1	AR	-0.00731414		MPO	BPTF	0.00833929
DNAL1	ETS1	0.0556291		MPO	SP1	0.0153693
ELOVL3	NFYA	0.0865402		MPO	RUNX1	-0.0209921
ELOVL3	ARNT	0		P2RX6	TP53	0
ELOVL3	E2F4	0		P2RX6	RFX1	0
ELOVL3	YBX1	0		P2RX6	NFYA	0.0611103
KCNJ8	E2F4	0.0329257		P2RX6	NFE2	-0.0669384
KCNJ8	GATA3	0.141528		P2RX6	JUN	-0.142475
LRRC39	MEF2A	0.0568133		P2RX6	GABPA	-0.0321341
LRRC39	AR	-0.0796679		SOS2	STAT1	-0.0516189
LRRC39	E2F4	-0.0280857		SOS2	JUND	-0.0210159
B9D2	RFX1	0.118308		SOS2	JUNB	0.0418113
B9D2	MAX	-0.0661238		SOS2	JUN	-0.0588266
B9D2	CREB1	-0.0217631		SOS2	HLF	0
B9D2	CEBPA	0.0256622		SOS2	FOSL1	-0.0302461
B9D2	ETS1	0.0287415		SOS2	FOSB	0
B9D2	GATA2	0.0102003		SOS2	FOS	0.00436201
B9D2	YBX1	-0.0138022		SOS2	EGR1	-0.00444001
LYPD3	TP53	0		SOS2	BACH1	-0.00102027
LYPD3	TFAP2C	0.276707		SOS2	ABL1	0.0663954
LYPD3	CREB1	0		SOS2	GATA2	0
LYPD3	AR	0		SOS2	YBX1	0.0199775
LYPD3	ETS1	-0.0795762		SOS2	FOXP3	-0.00037103
LYPD3	GATA2	0		AQP9	POU2F1	-0.0490025
LYPD3	YBX1	0		AQP9	NFIL3	0.0334349
KDR	HIF1A	-0.145489		AQP9	GATA1	0.0161704
KDR	ETS1	0.326616		AQP9	GATA2	0.0175078
KDR	EPAS1	0.0437279		AQP9	YBX1	-0.0240626
KDR	CTNNB1	0.0643684		FCER2	YY1	-0.00715104
KDR	SMURF2	-0.00607839		FCER2	SRF	-0.0962096
KDR	STAT1	-0.00461811		FCER2	SPI1	0.193308
KDR	WWP1	0.0807767		FCER2	RELB	-0.020733
KDR	ESR1	-0.185707		FCER2	RELA	-0.0281609
KDR	SP1	-0.0147841		FCER2	PPARG	0.023861
KDR	SP3	-0.0439871		FCER2	POU2F1	0.00790805
KDR	SP4	0.0431842		FCER2	PAX5	0.470009
KDR	E2F1	0		FCER2	NFKB2	-0.0602832
KDR	HEY1	-0.000324977		FCER2	NFKB1	-0.0304136
KDR	PTTG1	0.0432399		FCER2	EGR1	0
RAC2	SPI1	0.399835		FCER2	EBF1	0.0325956
RAC2	MYC	0.0444353		FCER2	GATA1	0.0601687
RAC2	GABPA	0.000364224		FCER2	GATA2	-0.0710964
RAC2	ABL1	-0.0146929		FCER2	YBX1	0
RAC2	NFKB1	-0.0462331		FCER2	BCL6	0.00269284
RAC2	RELA	-0.110437		FCER2	IRF4	-0.110284
RAC2	SMAD1	0.0688365		FCER2	STAT6	0
RAC2	SMAD4	0.0924662		RNF32	YY1	0.0193826
RAC2	ETS1	-0.16084		RNF32	MYC	-0.0349093
RAC2	GATA2	-0.0667897		RNF32	MAX	0.0287685
HOXD9	USF1	0.0477589		RNF32	GABPA	0.146683
HOXD9	MAX	-0.0427778		RNF32	EGR1	0
HOXD9	XBP1	-0.0231874		RNF32	ATF7	0.128604
HOXD9	TCF3	-0.0741059		RNF32	ATF6	-0.127516
HOXD9	TBP	0.0300197		RNF32	ATF5	0.0176077
HOXD9	SREBF2	0.0688982		RNF32	ATF4	0.0665271
HOXD9	SREBF1	0.0337191		RNF32	ATF3	0.00371089
HOXD9	PBX1	0		RNF32	ATF2	-0.0336104
HOXD9	MYC	0.0944701		RNF32	ATF1	-0.118059
HOXD9	MXI1	-0.0156647		RNF32	ESR1	-0.0221167
HOXD9	MEIS1	-0.0595851		RNF32	ETS1	0.0808534
HOXD9	HOXD8	0.0452728		RNF32	GATA2	-0.104582
HOXD9	HOXD10	0		WFS1	SP1	0
HOXD9	HOXA9	0.0307771		WFS1	RREB1	0
HOXD9	FOXJ2	-0.00834561		WFS1	ETS1	0
HOXD9	ARNT	-0.00524352		WFS1	GATA2	-0.0334749
HOXD9	PKNOX1	-0.00588393		WFS1	XBP1	0.0777897
HOXD9	YBX1	0.0317892		SLC29A1	USF1	0.0344965
HOXD9	HOXD9	0.759593		SLC29A1	SP1	0.0506988
LGALS3	TP53	-0.0813259		SLC29A1	MYC	0.0211622
LGALS3	TFAP2C	-0.0027647		SLC29A1	MXI1	-0.12802
LGALS3	JUN	0.0268016		SLC29A1	CLEC5A	-0.0197927
LGALS3	FOS	-0.028186		SLC29A1	MAX	-0.015009
LGALS3	EBF1	-0.0439857		SLC29A1	GATA1	0.205471
LGALS3	CUX1	0.0568299		SLC29A1	CTCF	0.0227391
LGALS3	ATF2	-0.043584		SLC29A1	ESR1	-0.023156
LGALS3	SUFU	0.091777		SLC29A1	GATA2	0.0781722
LGALS3	E2F4	0		SLC29A1	GATA3	0.0650385
LGALS3	ETS1	0.0944885		SLC29A1	YBX1	-0.0952725
LGALS3	YBX1	-0.0281759		SLC29A1	FOXP3	-0.0718612
LGALS3	RUNX1	0.0633686		SLC29A1	HIF1A	0.0341603
LGALS3	RUNX2	0.0422562		PSMF1	YY1	-0.0320189
PER2	XBP1	0.0960503		PSMF1	SP1	0.0908691
PER2	SP1	0.0201738		PSMF1	RFX1	0.0294502
PER2	SOX9	-0.0298714		PSMF1	POU2F1	-0.00160659
PER2	NPAS2	0		PSMF1	NR2F1	-0.0066172
PER2	NFYA	-0.0998482		PSMF1	ESR1	0.0234535
PER2	MXI1	-0.0587707		PSMF1	CTCF	0
PER2	MAX	0.0977829		PSMF1	RBMX	0.0616216
PER2	JUN	0.0256068		PSMF1	ETS1	0
PER2	GABPA	0.0412759		PSMF1	GATA2	-0.0442298
PER2	ELK1	0.0889976		PSMF1	YBX1	0.121533
PER2	EGR1	-0.0737907		RBCK1	STAT2	0.120494
PER2	E2F1	-0.0197349		RBCK1	STAT1	0.187194
PER2	CLOCK	0.0789281		RBCK1	CTCF	-0.0903356
PER2	ATF2	-0.0728233		RBCK1	BACH1	-0.0646433
PER2	ARNTL	-0.383396		RBCK1	CREBBP	0.0342856
PER2	CRY1	0.186967		RBCK1	ETS1	-0.0580772
PER2	PER1	0.0560107		SPINK2	ETS1	-0.048157
PER2	PER3	0.353341		SPINK2	GATA2	0.0800655
PER2	TIMELESS	0.0998033		IDO1	STAT2	0.0582534
PER2	AR	-0.0259756		IDO1	STAT1	0.11105
PER2	ETS1	-0.0674199		IDO1	EGR2	0.0463197
HAPLN2	SOX9	0.0357923		IDO1	PTMA	-0.0730943
HAPLN2	CTCF	0.00258311		ISCA1	RXRA	-0.107635
HAPLN2	AR	0		ISCA1	PPARG	-0.0214148
HAPLN2	GATA2	0.115957		ISCA1	GATA2	0.0854661
HAPLN2	YBX1	0.0760626		ISCA1	ETS1	-0.124704
HAPLN2	TFAP2C	0.0290541		ISCA1	YBX1	0.0125074
SYT11	YY1	0.05714		BLK	PPARG	0.1952
SYT11	SPI1	-0.107811		BLK	NFYC	0.136354
SYT11	GABPA	-0.0405903		BLK	NFYB	0.121673
SYT11	EGR1	0		BLK	NFYA	0.00888911
SYT11	AR	-0.0313205		BLK	MYC	-0.16027
SYT11	ETS1	0.0790807		BLK	MEF2A	0.126808
ALOX5AP	SPI1	0.442694		BLK	ESR1	-0.0749017
ALOX5AP	PPARG	-0.0223241		BLK	CTR9	-0.154578
ALOX5AP	NR3C1	0.128865		BLK	ETS1	-0.103164
ALOX5AP	NR2F2	-0.150171		BLK	PAX5	0.65913
ALOX5AP	E2F1	0		GYPC	SP1	0.0999588
ALOX5AP	CEBPE	0		GYPC	GATA1	0.0260725
ALOX5AP	CEBPD	0		GYPC	E2F4	-0.0509722
ALOX5AP	CEBPA	0		GYPC	ETS1	0.016145
ALOX5AP	AR	0		GYPC	GATA2	-0.0384682
ALOX5AP	CEBPB	0		GYPC	YBX1	0.158069
ALOX5AP	ETS1	-0.0541044		GYPC	FOXP3	-0.0108815
ALOX5AP	NFKB1	-0.012264		FEM1A	YY1	0.100137
ALOX5AP	YBX1	0.0277653		FEM1A	ETS1	0.02092
ALOX5AP	HIF1A	-0.0529593		ATP8B2	YY1	-0.0203681
ALOX5AP	RELA	-0.0618184		ATP8B2	MYC	0.0180846
ARNTL	SP1	-0.116754		ATP8B2	GATA2	-0.00193698
ARNTL	RORA	0.0329859		ATP8B2	GATA1	0
ARNTL	TFAP2C	-0.0398874		ATP8B2	EBF1	-0.108183
ARNTL	RORC	0.132476		ATP8B2	CTCF	-0.0139995
ARNTL	NR1D1	0.141802		ATP8B2	ETS1	0.0793457
ARNTL	MEIS1	-0.0223002		ATP8B2	YBX1	0
ARNTL	HOXA9	-0.144709		ATP8B2	FOXP3	0.00271021
ARNTL	AHR	-0.025582		LRP12	NFYA	-0.0287447
ARNTL	BHLHE40	0.00960404		LRP12	CUX1	0
ARNTL	CLOCK	0.00958364		LRP12	E2F4	0
ARNTL	CRY1	0.116713		LRP12	ETS1	-0.0558811
ARNTL	EPAS1	-0.0093145		LRP12	GATA1	0
ARNTL	HIF1A	0.0154085		LRP12	GATA2	0.146509
ARNTL	HLF	-0.00079082		FAM83A	USF1	0.127258
ARNTL	NPAS2	0.069996		FAM83A	TAL1	0.0709429
ARNTL	PER1	-0.0830611		FAM83A	SPI1	0.000585655
ARNTL	PER2	-0.214115		FAM83A	MYC	-0.0115199
ARNTL	PER3	-0.00597103		FAM83A	MXI1	0.340797
ARNTL	ESR1	0.0282891		FAM83A	CLEC5A	0.04234
ARNTL	ETS1	0.0202077		FAM83A	MAX	-0.066305
ARNTL	GATA3	0.0298502		FAM83A	GATA1	-0.138811
ARNTL	YBX1	0		FAM83A	ETS1	0.0902347
ARNTL	TP63	0.120131		FAM83A	GATA2	0.0367782
ARNTL	MTA1	-0.0905608		FAM83A	YBX1	-0.228654
CD36	PPARG	0.151228		ENDOD1	E2F1	0.256429
CD36	RXRG	0		ENDOD1	YY1	0
CD36	RXRB	0.0571414		ENDOD1	MAX	0.132909
CD36	RXRA	-0.108358		ENDOD1	EGR1	0.0252682
CD36	PPARA	0.0475093		ENDOD1	E2F7	-0.0450269
CD36	MEF2A	0.03368		ENDOD1	E2F6	0.0249056
CD36	AR	-0.0141427		ENDOD1	E2F5	0
CD36	E2F4	0.000477017		ENDOD1	E2F4	0.0314059
CD36	TP73	-0.00669023		ENDOD1	E2F3	-0.0520407
CD36	RUNX3	-0.0476601		ENDOD1	E2F2	-0.0808739
STX11	SP1	-0.0754219		ENDOD1	GATA1	-0.0836299
STX11	RELA	0.157422		ENDOD1	GATA2	0.100939
STX11	REL	0.131214		RNF144A	MYB	0.0346602
STX11	NFKB1	-0.0437806		RNF144A	EGR1	0.0447651
STX11	E2F1	-0.0205062		RNF144A	CTCF	-0.0429456
STX11	TAF6L	0.185532		RNF144A	E2F4	0.0939987
STX11	AR	-0.0156206		RNF144A	ETS1	0.0960627
STX11	E2F4	-0.0482287		RNF144A	GATA1	0.033722
STX11	ESR1	-0.0772648		RNF144A	GATA2	0.0468809
STX11	ETS1	0.107873		RNF144A	YBX1	-0.104703
STX11	GATA2	-0.022877		RNF144A	FOXP3	-0.056223
STX11	GATA3	0.178035		RNF144A	MTA1	-0.0252773
DYSF	ZEB1	0.182911		TRIM58	MYC	0.0413765
DYSF	YY1	-0.183966		TRIM58	E2F4	-0.0555404
DYSF	EGR1	-0.104824		TRIM58	GATA1	0.113249
DYSF	AR	-0.15325		TRIM58	GATA2	-0.0376276
DYSF	GATA2	-0.0275036		LIPH	JUN	-0.0657187
DYSF	YBX1	0.0840639		LIPH	GATA2	0.174556
LCP1	YY1	-0.0529812		LIPH	EBF1	-0.043539
LCP1	SPI1	0.461941		LIPH	ESR1	0.0367763
LCP1	SP1	0.0755		LIPH	GATA3	-0.058897
LCP1	MEF2A	0.13165		CDH2	MEF2A	-0.0790561
LCP1	JUN	-2.62144e-05		CDH2	E2F7	0.00141257
LCP1	ETS1	-0.177847		CDH2	E2F6	0.0097918
LCP1	ESR1	0		CDH2	E2F5	0
LCP1	CUX1	-0.0213148		CDH2	E2F4	0.111688
LCP1	CTCF	-0.0432475		CDH2	E2F3	0
LCP1	AR	0.0565831		CDH2	E2F2	0.0361688
LCP1	GATA2	-0.0645478		CDH2	E2F1	-0.0968312
LCP1	YBX1	0.0651006		CDH2	BPTF	0
CTSV	E2F1	0.109758		CDH2	CREBBP	0.0880202
HINT2	YY1	0		CDH2	CTNNB1	0
HINT2	SP1	0.0709631		CDH2	FOXP3	0
HINT2	RXRA	-0.0784492		CDH2	KLF8	0
HINT2	RFX1	0.00404188		CDH2	MZF1	0.0576269
HINT2	PPARG	0.0193235		CDH2	SNAI1	0
HINT2	NR2F2	0.00551792		CDH2	SNAI2	0.0752672
HINT2	NR2F1	0.00728181		CDH2	SP1	0
HINT2	NFYA	-0.0540888		CDH2	SP3	0.0403843
HINT2	ETS1	-0.0459068		CDH2	TWIST2	0.012174
HINT2	GATA2	-0.00597172		ALG10B	GABPA	0.111451
TMOD3	TFAP4	0.038539		ALG10B	ESR1	-0.0991418
TMOD3	TFAP2C	-0.0252255		ALG10B	ETS1	0.0198528
TMOD3	PBX1	-0.0297188		ALG10B	GATA1	0.0562922
TMOD3	E2F1	-0.0162708		ALG10B	GATA2	0.0392755
TMOD3	AR	0.0115568		ALG10B	YBX1	-0.0549133
TMOD3	ETS1	0.0782503		ALG10B	FOXP3	0.0156397
TMOD3	GATA2	0.101181		P2RY2	MYC	0.0189057
TMOD3	YBX1	0.0935143		P2RY2	MXI1	-0.127019
TMEM117	RREB1	-0.128549		P2RY2	CLEC5A	0.0321627
TMEM117	MYC	0.0075584		P2RY2	MAX	0.0032953
TMEM117	EGR3	0.0812163		P2RY2	E2F2	0.0162704
TMEM117	EGR2	-0.108404		P2RY2	ESR1	0.0460013
TMEM117	EGR1	-0.0333641		P2RY2	GATA1	0.136258
TMEM117	GATA3	-0.0334982		P2RY2	GATA2	0.0142976
LPAR6	JUN	0.0494376		P2RY2	GATA3	-0.00616843
FBLN5	TFAP4	0.0842649		GEN1	E2F1	-0.0140438
FBLN5	MEF2A	0.0339182		GEN1	TP53	0
FBLN5	YBX1	-0.0453428		GEN1	STAT6	0
PML	TP53	-0.00800748		GEN1	STAT4	0
PML	RARA	-0.0298242		GEN1	STAT3	0
PML	PPARG	0.0269402		GEN1	STAT2	0.0260227
PML	IRF7	-0.000279521		GEN1	STAT1	0
PML	GABPA	0.106681		GEN1	GABPA	0
PML	AR	0.0136369		GEN1	EBF1	0.155898
PML	ANKRD2	0.0657622		GEN1	E2F7	0.0227096
PML	ARID3A	0.0238806		GEN1	E2F6	0.000708077
PML	ARNT	0.0965998		GEN1	E2F5	0.0232363
PML	CREBBP	0		GEN1	E2F4	0.0815178
PML	DAXX	0.208246		GEN1	E2F3	0
PML	ELF4	-0.0809731		GEN1	E2F2	0
PML	EP300	0		GEN1	ETS1	-0.0742179
PML	GATA2	0.0114029		GEN1	FOXP3	-0.0584473
PML	HDAC1	0.00528371		FCER1A	USF2	-0.0375009
PML	HDAC2	-0.0212794		FCER1A	USF1	0.067567
PML	HDAC3	0.0405286		FCER1A	PPARG	-0.0402622
PML	HHEX	-0.0307181		FCER1A	PPARD	-0.094941
PML	MXD1	-0.00371848		FCER1A	PPARA	0.0260565
PML	MYC	-0.060396		FCER1A	NKX3-1	-0.0145095
PML	NCOR1	-0.0416889		FCER1A	ELF1	0
PML	NCOR2	-0.0208771		FCER1A	GATA1	-0.0342754
PML	NR4A1	-0.0536928		FCER1A	GATA2	0.286277
PML	PAWR	-0.0398228		FCER1A	SPI1	0.0979737
PML	RB1	0.0971079		FCER1A	YY1	0.0119027
PML	RELA	-0.15988		MB21D2	SP1	0.029294
PML	SIN3A	-0.0796964		MB21D2	MEF2A	0
PML	SKI	-0.0191695		MB21D2	ARNT	-0.0136231
PML	SMAD3	-0.0226686		MB21D2	AHR	0.0515102
PML	SP1	-0.050003		MB21D2	FOXP3	0.0889115
PML	SPI1	-0.0390893		TMEM64	MYC	-0.084441
PML	SRF	-0.00962407		TMEM64	MAX	0.0835222
PML	STAT3	-0.0986764		TMEM64	GATA1	0
PML	TGIF1	-0.00460469		TMEM64	GABPA	0.00903801
PML	THRA	0.0413102		TMEM64	ARNT	-0.0970003
PML	TP73	0.0146365		TMEM64	AHR	0.0643139
PML	TRIM24	0.109877		TMEM64	ESR1	0.00739544
PML	TRIM27	-0.0325086		TMEM64	GATA2	0.100214
PML	ZBTB16	0		TMEM64	GATA3	-0.0131896
PML	ETS1	-0.095417		TMEM64	FOXP3	0
PML	STAT2	-0.0577314		TIGIT	TFAP4	-0.0454269
PML	IRF9	0		TIGIT	CTCF	-0.0159777
PML	PML	0.755406		TIGIT	FOXP3	0.0575456
PML	STAT1	0.038327		MOB2	ZEB1	0
PIK3R5	ZEB1	0.00202101		MOB2	USF1	0
PIK3R5	STAT6	-0.082241		MOB2	MAX	0.0630327
PIK3R5	STAT4	0.0245414		ISG15	SRF	-0.0409134
PIK3R5	STAT3	0		ISG15	IRF7	0.348436
PIK3R5	STAT2	0.0568469		ISG15	IRF1	0.0332496
PIK3R5	STAT1	0		ISG15	ARNT	-0.0777922
PIK3R5	SPI1	0.409952		ISG15	AHR	0.125964
PIK3R5	REL	0.10012		ISG15	ETS1	0.0465771
PIK3R5	IRF7	-0.052357		ISG15	YBX1	0
PIK3R5	FOXC1	-0.16109		HLA-DOA	GATA2	-0.0989914
PIK3R5	E2F1	0.0310933		HLA-DOA	CIITA	0.324761
PIK3R5	CTCF	-0.00481514		HLA-DOA	RFX5	-0.120867
PIK3R5	PGR	-0.0190034		HLA-DOA	RFXANK	0.0359892
PIK3R5	ETS1	-0.0737852		HLA-DOA	RFXAP	-0.0311677
PIK3R5	YBX1	0		HLA-DMA	USF1	-0.0465316
TNFRSF11A	TFAP2C	0		HLA-DMA	CTCF	-0.0108284
TNFRSF11A	RELA	0		HLA-DMA	YBX1	-0.0607603
TNFRSF11A	REL	0		HLA-DMA	CIITA	0.256047
TNFRSF11A	NFKB2	-0.0262971		HLA-DMA	RFX5	-0.139363
TNFRSF11A	NFKB1	0		HLA-DMA	RFXANK	0.0830654
TNFRSF11A	LMO2	0		HLA-DMA	RFXAP	0.0208162
TNFRSF11A	CTCF	0		VWA7	ZBTB6	-0.267027
TNFRSF11A	FHL2	0		VWA7	STAT5B	0.275869
TNFRSF11A	YBX1	0		VWA7	STAT5A	0.0862397
TNFRSF11A	SPI1	0.123044		VWA7	STAT3	-0.333113
MCL1	SRF	0		VWA7	SRF	-0.101005
MCL1	YY1	-0.0817675		VWA7	PAX5	-0.0502374
MCL1	STAT3	0		VWA7	NR3C1	0.253483
MCL1	SPI1	0.065833		VWA7	NFE2L1	0.11668
MCL1	SP1	0.310129		VWA7	MAX	-0.0511579
MCL1	MYC	0.0570649		VWA7	EGR1	0.084162
MCL1	ELK1	0.14158		VWA7	CUX1	0.130814
MCL1	AR	0.00705512		VWA7	CEBPA	0.0796562
MCL1	E2F4	0.0234552		VWA7	ATF7	-0.217277
MCL1	ETS1	-0.0117062		VWA7	ATF6	-0.00455259
MCL1	YBX1	0.0295572		VWA7	ATF5	0.028227
MCL1	ATF4	0		VWA7	ATF4	-0.0740655
MCL1	ATM	-0.0689293		VWA7	ATF3	-0.021437
MCL1	DDIT3	0.138694		VWA7	ATF2	0.0203356
MCL1	E2F1	0.00476249		VWA7	ATF1	0
MCL1	ELK4	-0.0371352		HLA-E	NFYA	0.00523658
MCL1	NFKB1	-0.151175		HLA-E	NFKB1	-0.0468569
MCL1	RELA	-0.256754		HLA-E	ATF2	-0.048092
MCL1	SIRT1	0.0716493		HLA-E	ETS1	-0.0350667
MCL1	TP53	-0.00774217		HLA-E	GATA2	0.0196695
PLK2	TP53	0.00807445		HLA-E	RFX5	-0.0131285
PLK2	SPI1	-0.0527725		HLA-E	STAT1	0.138915
PLK2	RFX1	0.0333381		HLA-E	FOXP3	-0.0277409
PLK2	JUN	0.171246		HLA-E	HIVEP2	0.0205053
PLK2	CTCF	-0.0109074		HLA-E	MYC	0.0104457
PLK2	CREB1	-0.0255595		HAGH	USF1	0.0547005
PLK2	ATF2	-0.0175513		HAGH	PPARG	0.0374437
PLK2	ESR1	0		HAGH	MXI1	0.15162
PLK2	GATA2	0.0527654		HAGH	CLEC5A	0.066952
ARFGAP2	TP53	0.0232015		HAGH	MAX	0.00648763
ARFGAP2	STAT3	0.0495301		HAGH	E2F1	-0.0557005
ARFGAP2	STAT1	-0.103672		HAGH	CEBPB	0.0295612
ARFGAP2	SRF	0.0667498		HAGH	ATF6	0.0453556
ARFGAP2	MYC	-0.0869731		HAGH	ETS1	0.125704
ARFGAP2	ESR1	-0.0682513		HAGH	HIF1A	-0.0985141
ARFGAP2	EGR1	0.0685259		MEF2A	SRF	-0.115275
ARFGAP2	CTCF	-0.171112		MEF2A	POU2F1	-0.025344
ARFGAP2	ARNT	0.212697		MEF2A	MAX	0.0158113
ARFGAP2	AHR	-0.0404037		MEF2A	EGR1	0.0240346
ARFGAP2	ETS1	0.102749		MEF2A	EP300	-0.0839918
ARFGAP2	GATA2	-0.092949		MEF2A	HDAC4	-0.0257162
MPZL2	E2F4	0.0587481		MEF2A	HDAC5	-0.00022711
MPZL2	GATA2	-0.0512547		MEF2A	HDAC9	0.0270419
MPZL2	GATA3	0.0841408		MEF2A	MEF2D	0.0463082
MPZL2	YBX1	-0.111458		MEF2A	PHB2	0.0582582
FLI1	XBP1	0.0355651		MEF2A	SMAD2	-0.0190345
FLI1	SPI1	-0.128164		MEF2A	SMAD4	-0.195426
FLI1	SP1	-0.084342		MEF2A	TEAD1	-0.0156917
FLI1	RORA	-0.000150831		MEF2A	THRA	0.0797436
FLI1	NFE2L1	0.00377024		MEF2A	ETS1	0.0663556
FLI1	MEIS1	-0.0453501		MEF2A	FOXP3	0.0520264
FLI1	MEF2C	-0.0126289		MEF2A	HDAC7	0.0146875
FLI1	MEF2A	0.0401099		MEF2A	MEF2A	0.492344
FLI1	JUND	-0.0913698		BLVRB	USF1	0.0167845
FLI1	JUNB	0		BLVRB	TAL1	-0.14777
FLI1	JUN	0.00490019		BLVRB	SP1	0.0855913
FLI1	FOXO3B	0		BLVRB	MYC	0.0639516
FLI1	FOXO3	0		BLVRB	MXI1	-0.000677154
FLI1	FOXO1	0.158894		BLVRB	CLEC5A	0.0611754
FLI1	FOXJ2	-0.0372219		BLVRB	MAX	-0.0180365
FLI1	FOSL1	0.0280875		BLVRB	GATA2	-0.0424407
FLI1	FOSB	0		BLVRB	GATA1	0.257742
FLI1	FOS	-0.00639085		BLVRB	EGR1	0.0331473
FLI1	ETV4	-0.0196458		BLVRB	ESR1	0.0416869
FLI1	ETS2	-0.0550345		BLVRB	GATA3	0.0372445
FLI1	EP300	0.0707152		CTSG	NFE2L1	-0.0184186
FLI1	CREB1	-0.0477167		CTSG	PARP1	-0.00135646
FLI1	ATF1	0.00335887		CTSG	CEBPE	0.0118351
FLI1	ERG	-0.150502		CTSG	MYB	0.135412
FLI1	ETV6	-0.174408		CTSG	SPI1	0.0954408
FLI1	EWSR1	0.00700679		SH3PXD2A	XBP1	-0.0287505
FLI1	KLF1	0		SH3PXD2A	TCF4	0.111894
FLI1	SMAD9	0.0682081		SH3PXD2A	TAL1	-0.0717278
FLI1	SRF	0.111139		SH3PXD2A	SP1	0.058413
FLI1	ETS1	-0.167118		SH3PXD2A	RXRA	-0.0917744
FLI1	YBX1	0.0468232		SH3PXD2A	PAX5	-0.076306
FLI1	TP53	0.00340094		SH3PXD2A	CTCF	-0.0493427
FLI1	ELF1	-0.030356		SH3PXD2A	CREB1	0.0577008
FLI1	FLI1	0.816181		SH3PXD2A	ATF2	-0.0775936
CNKSR3	YY1	0		SH3PXD2A	ARNT	0.0385327
CNKSR3	MYC	0.0132545		SH3PXD2A	AHR	-0.0218318
CNKSR3	GATA2	-0.101314		SH3PXD2A	ETS1	0.0429933
CNKSR3	AR	0		SH3PXD2A	GATA1	0.135334
IMPACT	MYC	0.0669711		SH3PXD2A	GATA2	0.0567445
IMPACT	MXI1	-0.072599		SH3PXD2A	YBX1	-0.0310315
IMPACT	MAX	-0.0127045		TICAM1	RELB	0.136131
IMPACT	GABPA	0.0392871		TICAM1	RELA	-0.0704388
IMPACT	EGR1	-0.0779102		TICAM1	PAX5	0.0375689
IMPACT	YBX1	0.0637826		TICAM1	NFKB2	-0.0252937
SRSF12	RREB1	0.0807193		TICAM1	NFKB1	-0.00992402
DUSP2	SRF	0.0856718		TICAM1	E2F1	0.00939272
DUSP2	MAX	0.0887146		TICAM1	IRF3	-0.0312089
DUSP2	JUN	0.0650913		TICAM1	IRF7	0.0710343
DUSP2	USF1	-0.018177		TICAM1	PIAS4	0.0010951
DUSP2	SPI1	0.0787639		TICAM1	TNFAIP3	0.103616
DUSP2	MYC	0.00901092		TICAM1	ETS1	-0.0854976
DUSP2	MXI1	0		TICAM1	SP1	-0.0769479
DUSP2	GATA3	0.0207982		TICAM1	TRAF6	0.0432468
DUSP2	GATA2	0.0721962		TTLL7	RORA	-0.0883195
DUSP2	EGR1	0.231277		TTLL7	GATA1	-0.0333132
DUSP2	EBF1	-0.0681944		TTLL7	GATA2	0.217172
DUSP2	ATF2	0.0692225		PML	TP53	-0.0462329
DUSP2	ARNT	-0.0314266		PML	RARA	0
DUSP2	ETS1	-0.0786751		PML	PPARG	-0.00782966
DUSP2	YBX1	-0.101596		PML	IRF7	0.0425564
ITGB2	SPI1	0.49436		PML	GABPA	0.119217
ITGB2	HIF1A	-0.0450652		PML	ANKRD2	0.0338262
ITGB2	EBF1	-0.123405		PML	ARID3A	-0.058031
ITGB2	CEBPB	-0.0106883		PML	ARNT	-0.0651866
ITGB2	CEBPA	-0.0504233		PML	CREBBP	0.0934754
ITGB2	FHL2	0.066561		PML	DAXX	-0.0336704
ITGB2	AR	0.0750091		PML	ELF4	-0.0471011
ITGB2	ETS1	-0.105664		PML	EP300	0.00183386
ITGB2	TFAP2C	-0.00995764		PML	GATA2	0.00747191
ITGB2	KLF5	-0.00942903		PML	HDAC1	-0.0924942
ITGB2	RUNX1	-0.0477383		PML	HDAC2	0.038677
ITGB2	SP1	0.042971		PML	HDAC3	-0.0213056
SPRR3	POU2F1	0		PML	HHEX	0.00158969
SPRR3	JUN	0		PML	MXD1	-0.0134527
SPRR3	FOS	0		PML	MYB	-0.0417213
SPRR3	ATF1	0.0381972		PML	MYC	0.0231969
SPRR3	YBX1	0.0246122		PML	NCOR1	-0.0262969
SPRR3	ELF3	0.265083		PML	NCOR2	0
SNRK	E2F1	0		PML	NR4A1	-0.0600055
SNRK	JUN	0.0794043		PML	PAWR	0.00846762
SNRK	AR	-0.00588842		PML	RB1	0.0115104
SNRK	ETS1	0.0164013		PML	RELA	-0.0956991
SNRK	GATA2	0.139608		PML	SIN3A	-0.111885
CCR1	SPI1	0.329527		PML	SKI	0.0704121
CCR1	CTCF	0		PML	SMAD3	-0.00592962
CCR1	CREB3	-0.0372178		PML	SP1	0.0896628
CCR1	STAT1	0		PML	SPI1	-0.0627056
CCR1	STAT3	0		PML	SRF	-0.0710686
CCR1	ETS1	-0.0885597		PML	STAT3	-0.00788533
CCR1	YBX1	0.0481739		PML	TGIF1	0.00986207
GRIK2	REST	0.0902579		PML	THRA	0.0327929
GRIK2	HLF	0		PML	TP73	-0.0453808
GRIK2	CTCF	-0.0201291		PML	TRIM24	0.0120938
GRIK2	BPTF	0		PML	TRIM27	0.0292862
GRIK2	CTNNB1	-0.0976988		PML	ZBTB16	0.0255651
GRIK2	AR	0		PML	ETS1	-0.228346
GRIK2	YBX1	-0.0643393		PML	STAT2	0.0411016
TRA2A	YY1	0		PML	IRF9	-0.0709603
TRA2A	SRSF10	0.218127		PML	PML	0.643958
TRA2A	ETS1	-0.0667996		PML	STAT1	0.127978
TRA2A	YBX1	0.0872339		CTRL	USF1	0.121586
BLCAP	SP1	-0.127259		CTRL	TFAP4	-0.0609368
BLCAP	RORA	0.240217		CTRL	SPI1	-0.163221
BLCAP	MAX	-0.0196355		CTRL	NFE2L1	0.047754
BLCAP	GATA2	0.00199508		CTRL	MYC	-0.122317
BLCAP	FOS	-0.00738278		CTRL	MXI1	0.0539585
BLCAP	EP300	-0.0556495		CTRL	CLEC5A	0.0772281
BLCAP	E2F1	-0.0293681		CTRL	MAX	-0.0924462
BLCAP	AR	0.0233111		CTRL	IRF7	0.138162
BLCAP	ETS1	-0.00238103		CTRL	IRF1	0.134932
BLCAP	GATA3	0.00781859		CTRL	GABPA	0.112051
BLCAP	YBX1	0.0142986		CTRL	ARNT	-0.0780842
LY6D	TFAP2C	0.252441		SECTM1	USF1	0.0448299
SPRR1A	JUN	0		SECTM1	STAT2	0.0493267
SPRR1A	JUND	0		SECTM1	STAT1	0.123425
SPRR1A	JUNB	0		SECTM1	RXRA	0.00783897
SPRR1A	FOSL1	0		SECTM1	MXI1	0
SPRR1A	FOSB	0		SECTM1	CLEC5A	0
SPRR1A	FOS	0		SECTM1	MAX	-0.0330524
SPRR1A	BACH2	0		SECTM1	GATA1	0.0454341
SPRR1A	BACH1	0		SECTM1	GATA2	0
SPRR1A	YBX1	0		TRIM41	YY1	0.0344472
SPRR1A	ELF3	0.249199		TRIM41	SP1	0.0241563
FOS	SRF	-0.0585958		TRIM41	GABPA	0.024929
FOS	ELK1	0.0352715		TRIM41	EGR1	0.100614
FOS	ELK4	0.0368356		TRIM41	ZNF263	0.0609826
FOS	YY1	0.0872676		TRIM41	ZNF473	0.0291122
FOS	TP53	0.0141828		TRIM41	E2F4	0.0266189
FOS	TFAP4	0.056062		TRIM41	ETS1	-0.0694106
FOS	TBP	0.106273		TRIM41	GATA2	0.0397913
FOS	STAT3	-0.100406		TRIM41	YBX1	0.0569538
FOS	STAT1	-0.037569		TM7SF2	TCF3	0.147944
FOS	PPARG	-0.0284041		TM7SF2	STAT1	0.0657656
FOS	POU2F1	0		TM7SF2	SP1	0.122276
FOS	NFKB1	-0.0904697		TM7SF2	NFE2	-0.0992031
FOS	NFIC	0.0939844		TM7SF2	HSF1	0.0872753
FOS	NFE2L1	-0.0685011		TM7SF2	CTCF	-0.0286339
FOS	MEIS1	-0.0170523		TM7SF2	ARNT	0.00179102
FOS	MEF2A	-0.0467331		TM7SF2	ETS1	-0.0603605
FOS	MAX	-0.0297478		TM7SF2	YBX1	-0.0561899
FOS	JUN	0.00883832		FCGR1A	STAT3	-0.0334038
FOS	HSF2	0.0179229		FCGR1A	STAT1	0.135764
FOS	GATA3	-0.0183745		FCGR1A	TOPORS	-0.0278607
FOS	GATA2	0.0369392		FCGR1A	STAT6	-0.0118694
FOS	FOXJ2	0.0165603		FCGR1A	STAT4	0.032349
FOS	FLI1	-0.00765886		FCGR1A	STAT2	0.0597618
FOS	ETV4	0.0356412		FCGR1A	SPI1	0.0872477
FOS	ETS2	-0.0348277		FCGR1A	FOXP3	-0.0334102
FOS	ETS1	-0.118779		DPY19L4	STAT5A	0.0230306
FOS	ESR2	0.0156454		DPY19L4	MYB	0.0444872
FOS	ESR1	-0.0218504		DPY19L4	GABPA	0.0277136
FOS	ELK3	0.0214831		DPY19L4	ETS1	-0.0391148
FOS	EGR2	-0.0082851		DPY19L4	GATA2	0.0438863
FOS	EGR1	0.0129021		TMEM69	MYC	0.0363771
FOS	CREB1	0.0146492		TMEM69	MXI1	0.0953124
FOS	CEBPB	-0.0547587		TMEM69	CLEC5A	-0.00146061
FOS	BACH2	-0.0440202		TMEM69	MAX	0.0404548
FOS	ATF2	-0.0795346		TMEM69	IRF1	-0.127058
FOS	ATF1	0.00688217		TMEM69	GABPA	-0.085539
FOS	ATF7	-0.0618383		TMEM69	CDC5L	0.0911874
FOS	BATF	0.01444		TMEM69	YBX1	-0.123306
FOS	BCL3	-0.0290346		TMEM69	FOXP3	0.0425406
FOS	CEBPG	0.004599		WNT4	ZEB1	0
FOS	DDIT3	-0.00358763		WNT4	TFAP4	-0.0440239
FOS	GTF2F2	-0.0170877		WNT4	STAT1	0.0328643
FOS	JUNB	-0.0514041		WNT4	GLI1	0
FOS	JUND	0.00754945		WNT4	CTCF	-0.0164255
FOS	MAF	-0.0992123		WNT4	ARNT	-0.0412176
FOS	MITF	-0.0121766		WNT4	AHR	0
FOS	NCOA1	0.0799177		WNT4	EGR1	0.0210013
FOS	NCOR2	-0.0115529		WNT4	ETS1	0
FOS	NFATC3	0.0493084		WNT4	GATA1	0
FOS	RB1	0.109416		WNT4	GATA2	0
FOS	RELA	-0.0144429		WNT4	YBX1	0
FOS	RUNX1	0.00313027		WNT4	RUNX3	0.00701204
FOS	RUNX2	-0.0635594		WNT4	TCF4	-0.0107983
FOS	SMAD3	-0.0141361		GALNT10	PAX5	-0.0496796
FOS	SMARCD1	0.0598707		GALNT10	GABPA	-0.0824376
FOS	TAF1	-0.0272749		GALNT10	EBF1	0.159412
FOS	TSC22D3	-0.0305747		GALNT10	ETS1	0.185967
FOS	USF2	-0.0480974		GALNT10	GATA1	0.0347607
FOS	XBP1	-0.0490723		GALNT10	GATA2	0.0214691
FOS	AHR	-0.0109443		GALNT10	GATA3	-0.280574
FOS	SP1	-0.0917657		GALNT10	YBX1	-0.0745301
FOS	ARNT	0.0154022		FRS2	SP1	0.0160335
FOS	BRCA1	-0.0100433		FRS2	MEIS1	-0.0191542
FOS	CREM	-0.0784785		FRS2	HOXA9	-0.0324928
FOS	DACH1	0.075689		FRS2	GABPA	0.0643018
FOS	FOS	0.906523		FRS2	EGR2	0.0897702
FOS	HDAC1	0		FRS2	ETS1	-0.0844192
FOS	HMGN1	0.00317361		FRS2	GATA2	0.0391678
FOS	HOPX	-0.00265158		FRS2	FOXP3	-0.0030447
FOS	NCOA6	0.053031		TSEN34	SP1	0.0755408
FOS	NF1	0		TSEN34	RREB1	-0.0765405
FOS	NFYB	0.0371779		TSEN34	JUN	0.0259557
FOS	NFYC	0.0836344		TSEN34	GATA1	0.0236217
FOS	NKX3-1	-0.00669282		TSEN34	EGR3	-0.00526595
FOS	RBMX	0.0355716		TSEN34	EGR2	0.105527
FOS	SMARCA4	0.0332506		TSEN34	EGR1	-0.0246181
FOS	STAT6	-0.0409332		TSEN34	ETS1	0.0158408
FOS	TWIST1	0		FNDC9	STAT2	-0.0811191
FOS	TWIST2	-0.00797295		FNDC9	STAT1	0.0800292
FOS	ZBTB7A	-0.0655808		FNDC9	ETS1	-0.00641725
CLSTN1	YY1	0		FNDC9	GATA2	0.0803692
CLSTN1	TFAP2C	-0.0387307		CR1L	GATA1	0.0501292
CLSTN1	JUN	0.0333994		CR1L	GATA2	0
CLSTN1	APBB1	0.13409		TRIM59	MAX	0
CLSTN1	AR	0.0536713		TRIM59	ESR1	-0.044729
CLSTN1	GATA2	0.0515173		TRIM59	ESR2	0.0238741
CLSTN1	YBX1	0		TRIM59	ETS1	0
DNAJB7	SRF	0.0828276		TRIM59	GATA2	0.0793107
DNAJB7	SPI1	-0.0549354		TRIM59	YBX1	-0.0482451
DNAJB7	FOXD3	0.0122749		TRIM59	FOXP3	-0.0609937
DNAJB7	FOXC1	0.12613		GSPT1	USF1	0.117258
DNAJB7	E2F4	0.0291012		GSPT1	MYC	0.0410544
TBC1D10C	TFAP2C	-0.0152344		GSPT1	MXI1	0.184901
TBC1D10C	TCF4	-0.00481596		GSPT1	CLEC5A	0.0372477
TBC1D10C	TCF3	-0.032989		GSPT1	GABPA	0.0437201
TBC1D10C	TAL1	0		GSPT1	EGR1	0.0865788
TBC1D10C	SPI1	0.155838		GSPT1	ETS1	0.0396674
TBC1D10C	SP1	0		GSPT1	GATA2	-0.0636194
TBC1D10C	ELK1	0		GSPT1	FOXP3	0.0739142
TBC1D10C	EGR1	0		GSPT1	SP1	0.042073
TBC1D10C	EBF1	-0.0819315		ITK	HNRNPK	0.0631675
TBC1D10C	ETS1	0		ITK	KHDRBS1	-0.0939063
RPRM	ZEB1	0		ITK	SMAD4	-0.021105
RPRM	TP53	0		ITK	ETS1	0.136038
RPRM	TCF3	0		ITK	FOXP3	-0.0160852
RPRM	PPARG	0		EMP1	POU2F1	0.0326378
RPRM	CTCF	0.041986		EMP1	CUX1	-0.079946
RPRM	GATA3	0.12087		CD36	PPARG	0
CD163	SPI1	0.258396		CD36	RXRB	0.00612971
CD163	SP1	0.0478509		CD36	RXRA	-0.0661429
CD163	JUN	-0.0229974		CD36	PPARA	-0.0240278
CD163	ETS2	-0.0235865		CD36	MEF2A	0
CD163	AR	0.043928		CD36	E2F4	0.0826024
CD163	E2F4	-0.0571424		CD36	TP73	-0.0403391
CD163	CEBPA	-0.0585427		CD36	RUNX3	0.0340886
CTXN1	TOPORS	-0.0231626		RNF144B	MAX	0
CTXN1	SP1	0		RNF144B	ESR1	0
CTXN1	EGR3	0.0876717		RNF144B	ETS1	0.161454
CTXN1	CTCF	0.0767885		RNF144B	GATA3	-0.141489
PARP10	EGR1	0		ABCB9	GATA2	-0.0413771
PARP10	STAT2	0		ABCB9	HIF1A	0
PARP10	STAT1	0.158611		ABCB9	TP73	0.105408
PARP10	CTCF	0		ABCB9	FOXP3	0.0179321
PARP10	MYC	0		SHARPIN	SP1	0.0692538
PARP10	ETS1	0		SHARPIN	IRF1	-0.00428035
SAMD4B	SP1	-0.0514086		SHARPIN	GABPA	0.0943178
SAMD4B	DDIT3	0.0800356		SHARPIN	EGR1	0.0521784
SAMD4B	CREB1	-0.0252199		SHARPIN	CTCF	-0.00258614
SAMD4B	CEBPA	0.0643516		SHARPIN	BPTF	-0.0254354
SAMD4B	ATF7	-0.0532137		SHARPIN	BACH1	-0.0376088
SAMD4B	ATF6	-0.012208		SHARPIN	GATA1	0.103291
SAMD4B	ATF5	0.0503964		SHARPIN	GATA2	-0.00624343
SAMD4B	ATF4	-0.0118687		ELANE	SPI1	0.114089
SAMD4B	ATF3	0.0564052		ELANE	MYB	0.143878
SAMD4B	ATF2	0.100283		ELANE	LEF1	0.0213062
SAMD4B	ATF1	0.0114382		ELANE	CEBPA	0.0161774
SAMD4B	ARNT	0.0819284		ELANE	GFI1	0.0268098
SAMD4B	AHR	-0.0925278		ELANE	RUNX1	0.00538231
SAMD4B	AR	0.0127198		ELANE	RUNX2	0.00169696
SAMD4B	E2F4	0.0931129		SUPT4H1	SPI1	0.0140306
SAMD4B	ETS1	0.0701532		SUPT4H1	KLF12	0.111977
SAMD4B	YBX1	-0.084478		SUPT4H1	IRF7	-0.0479416
TSHZ2	ARNT	0.0276647		SUPT4H1	GABPA	-0.0459201
TSHZ2	AHR	0.048678		SUPT4H1	FOXO4	-5.15992e-05
TSHZ2	GATA2	-0.0792876		SUPT4H1	E2F4	0.0488571
CSF1R	STAT2	-0.0314443		SUPT4H1	HTATSF1	-0.0379276
CSF1R	STAT1	-0.00869836		SUPT4H1	SUPT5H	-0.0109496
CSF1R	SPI1	0.405299		SUPT4H1	XRCC5	0.0789095
CSF1R	RUNX1T1	-0.00743127		SUPT4H1	ETS1	-0.0219772
CSF1R	RUNX1	-0.0789465		SUPT4H1	GATA1	-0.00435637
CSF1R	MAX	0.0068885		SUPT4H1	GATA2	0.0639363
CSF1R	CEBPA	0		SUPT4H1	YBX1	-0.0178737
CSF1R	SMURF2	0.0106746		SUPT4H1	FOXP3	-0.0351593
CSF1R	WWP1	0.0301686		USP36	MYC	0.0219498
CSF1R	GATA2	-0.0412922		USP36	MAX	0.021554
CSF1R	YBX1	0.0835011		USP36	USF1	-0.0365667
CSF1R	NR3C1	0.0868003		USP36	SP1	0.0453186
LPAR5	SPI1	0.205888		USP36	MXI1	0.0171695
LPAR5	RREB1	0		USP36	CLEC5A	0.0202558
LPAR5	REST	0.0262105		USP36	GABPA	-0.108603
LPAR5	RELA	-0.00253493		USP36	EGR1	-0.0413095
LPAR5	REL	0.0821034		USP36	CTCF	-0.0258994
LPAR5	NFKB2	0		USP36	ARNT	0.00641758
LPAR5	NFKB1	-0.0150634		USP36	AHR	0.0402451
LPAR5	JUN	0.00110768		USP36	ETS1	0.118848
LPAR5	FOS	-0.0121273		USP36	GATA2	-0.0755769
LPAR5	EBF1	-0.0876965		USP36	FOXP3	-0.0208528
LPAR5	ETS1	-0.0418855		CA11	TOPORS	-0.0291109
LPAR5	GATA2	0		CA11	SP1	0.0260518
LPAR5	YBX1	0		CA11	HSF2	0
EPOR	TFAP4	-0.0275629		CA11	EGR2	-0.0688087
EPOR	LMO2	0.0175714		CA11	EGR1	0
EPOR	STAT5A	0.14143		CA11	ETS1	0.0728984
EPOR	STAT5B	-0.0659555		ICAM1	RELA	-0.105222
EPOR	AR	0.0468085		ICAM1	NFKB1	0.153139
EPOR	ETS1	-0.000741437		ICAM1	REL	-0.0510953
EPOR	GATA2	0.0165469		ICAM1	TP53	-0.0255719
EPOR	MYC	-0.019259		ICAM1	STAT1	0.114787
EPOR	YBX1	0.0555297		ICAM1	SPI1	-0.26348
EPOR	GATA3	0.112583		ICAM1	SP1	0.0266003
EPOR	SP1	-0.0118436		ICAM1	RELB	0.16554
EPOR	TAL1	0.052318		ICAM1	RARG	0
TPRG1	JUND	0.0309401		ICAM1	RARB	0.0283136
TPRG1	JUNB	0		ICAM1	RARA	0.134878
TPRG1	JUN	0.0195847		ICAM1	PAX5	-0.026483
TPRG1	FOSL1	0		ICAM1	NFKB2	0.05571
TPRG1	FOSB	0.00759406		ICAM1	MZF1	0.046705
TPRG1	FOS	0.035663		ICAM1	MYC	-0.064094
TPRG1	BACH1	0.0741444		ICAM1	MAX	-0.0486072
TPRG1	AR	0.0775746		ICAM1	JUN	-0.0174733
TPRG1	ETS1	-0.0586222		ICAM1	GABPA	0
TPRG1	YBX1	-0.116446		ICAM1	CREM	0.0773157
TPRG1	TFAP2C	0.00789363		ICAM1	CREB1	-0.0517416
ZKSCAN5	ZBTB6	0.1897		ICAM1	CEBPB	0
ZKSCAN5	YY1	-0.0561084		ICAM1	ETS1	-0.0874771
ZKSCAN5	SPI1	0.0261586		ICAM1	NFATC1	-0.0625567
ZKSCAN5	SP1	-0.064862		ICAM1	CEBPA	-0.0520146
ZKSCAN5	NFYA	0.104907		ICAM1	ERG	-0.0366566
ZKSCAN5	MYC	0.0412529		ICAM1	ETS2	0.00707518
ZKSCAN5	HSF1	0.0286212		ICAM1	ETV5	0.0806563
ZKSCAN5	GABPA	-0.101281		ICAM1	HDAC1	0.0163081
ZKSCAN5	ELK1	0.0638739		ICAM1	IFI16	-0.247918
ZKSCAN5	EGR1	0.00432216		ICAM1	MYB	0.00864555
ZKSCAN5	E2F1	0.0102891		ICAM1	NFKBIA	0.122749
ZKSCAN5	ETS1	0.0634604		ICAM1	PPARG	-0.00425651
ZKSCAN5	YBX1	0.08084		ICAM1	SIRT1	0.0462977
PARVA	TFAP2C	-0.0360353		ICAM1	STAT3	0.0598237
PARVA	PPARG	0.0947682		ICAM1	TWIST2	-0.0364174
PARVA	CEBPA	0.100272		FAH	USF1	-0.110418
PARVA	AR	0.0589108		FAH	MYC	0.0619896
PARVA	GATA2	-0.0326925		FAH	MXI1	-0.0778344
PARVA	YBX1	0.0518755		FAH	CLEC5A	-0.0370042
CEP290	TFAP2C	0.0230621		FAH	MAX	0.118105
CEP290	RFX1	0.135576		FAH	ETS1	-0.0529738
CEP290	ETS1	0.0583478		FAH	GATA2	-0.00878194
CEP290	GATA2	0.0313209		FAH	YBX1	0.12842
TOX	POU2F1	0		XPNPEP1	E2F1	0.203661
TOX	PATZ1	0		XPNPEP1	ETS1	0
TOX	NFIL3	0		XPNPEP1	GATA1	-0.0452814
TOX	MZF1	0		XPNPEP1	GATA2	0.0236745
TOX	GATA2	-0.0291291		XPNPEP1	YBX1	-0.0298094
TOX	FOXD3	0.0424398		C17orf75	GABPA	0
TOX	FOXC1	0.170922		C17orf75	E2F1	-0.0175065
TOX	ARNT	0		C17orf75	CUX1	-0.0568187
TOX	AHR	0		C17orf75	ETS1	-0.054075
TOX	AR	0		C17orf75	GATA2	0.0634357
TOX	ETS1	-0.129761		C17orf75	FOXP3	-0.0187603
TOX	YBX1	0.0276375		IL4	TP53	-0.0117751
SPRR2A	JUN	0		IL4	STAT2	-0.0127979
SPRR2A	TAL1	0		IL4	STAT1	0.0483452
SPRR2A	POU2F1	0		IL4	RELA	-0.115642
SPRR2A	NFKB1	0		IL4	POU2F2	0.036552
SPRR2A	MEF2A	0		IL4	POU2F1	0.0401624
SPRR2A	FOS	0		IL4	NFKB1	0.0341373
SPRR2A	GATA2	0		IL4	GATA1	-0.00985983
SPRR2A	ELF3	0.238573		IL4	CEBPG	0.00544835
ASNS	TFAP2C	-0.0402755		IL4	CEBPB	0.0222258
ASNS	ATF4	0.0994418		IL4	CEBPA	-0.0663991
ASNS	ATF3	-0.0165222		IL4	ETS1	-0.0481682
ASNS	CEBPB	-0.0354721		IL4	GATA2	0.21047
ASNS	DDIT3	-0.00865066		IL4	FOXP3	0.0264068
ASNS	ETS1	-0.0902894		IL4	CIITA	-0.0500646
ASNS	WWTR1	0.114942		IL4	CREBBP	0
LYZ	SPI1	0.295001		IL4	GATA3	0
LYZ	POU3F1	0		IL4	IRF2	0
LYZ	FOXO4	0.0462341		IL4	JUNB	0
LYZ	ETS1	-0.0537188		IL4	MAF	0
LYZ	SP1	0		IL4	SATB1	-0.0301645
PSD4	SPI1	0.16747		IL4	STAT6	0.0176178
PSD4	GABPA	0		IL4	TBX21	0
PSD4	CTCF	0		IL4	YY1	-0.0119404
PSD4	ETS1	-0.0865456		HSDL2	SP1	0.0512439
PSD4	GATA2	-0.0257335		HSDL2	PPARG	-0.013754
PSD4	YBX1	0		HSDL2	IRF4	0
PSD4	TFAP2C	0.0435643		HSDL2	IRF1	-0.072277
PLD2	SRF	-0.0566891		HSDL2	EGR1	-0.0213379
PLD2	ESR1	0.053799		FLT3	MYC	0.0480717
PLD2	EGR3	-0.0498927		FLT3	MIF	0
PLD2	EGR1	-0.0466252		FLT3	MAX	0.0800048
PLD2	BIN1	0.017446		FLT3	EGR1	-0.0686337
ATP6V1C2	TBP	0		FLT3	CREB1	-0.146249
ATP6V1C2	SP1	0		FLT3	CEBPA	0.033732
ATP6V1C2	JUN	0		FLT3	FIZ1	0
ATP6V1C2	ESR1	0		FLT3	SPI1	-0.0692978
ATP6V1C2	GATA3	0		FLT3	STAT3	0.158362
ATP6V1C2	YBX1	0		FLT3	STAT5A	-0.0585139
ATP6V1C2	TFAP2C	0.0740939		FLT3	STAT5B	-0.103619
BHMT	RORA	0		FLT3	PML	-0.105278
BHMT	ETS1	0		INHA	GATA1	0
BHMT	GATA2	-0.0846978		INHA	ZEB1	0
BHMT	NFKB1	0.0127851		INHA	ZBTB6	0.00733199
BHMT	RELA	0.011961		INHA	YY1	0
CD52	SPI1	0.173674		INHA	TP53	0
CD52	SP1	0		INHA	TFAP4	0
CD52	EGR1	-0.024336		INHA	TAL1	0
CD52	GATA2	0.00530829		INHA	SP1	0
CD52	YBX1	0.0884242		INHA	NR2F1	0.00349484
ARL6IP1	TFAP2C	0.00143028		INHA	NFE2L1	0
ARL6IP1	TBP	-0.0673943		INHA	LMO2	0
ARL6IP1	TAL1	-0.034884		INHA	IRF7	0
ARL6IP1	SRF	-0.0223268		INHA	GATA3	-0.0442945
ARL6IP1	SPI1	-0.0708048		INHA	GATA2	0.103354
ARL6IP1	SP1	0.0597347		INHA	ARNT	0
ARL6IP1	REL	0.00522537		INHA	AHR	0
ARL6IP1	PPARG	0.141191		INHA	HIF1A	0
ARL6IP1	FXR2	-0.0436605		RAB22A	YY1	0.034421
ARL6IP1	AR	0.0233885		RAB22A	PAX5	-0.03095
ARL6IP1	ETS1	-0.0630044		RAB22A	NFE2L1	0.0232979
ARL6IP1	GATA2	0.113151		RAB22A	MYC	-0.0228724
ARL6IP1	GATA3	0.12857		RAB22A	MAX	-0.0774319
ARC	SRF	0		RAB22A	FOXO1	0.019844
ARC	TCF3	0.0157244		RAB22A	SMURF2	0.0563822
ARC	SREBF2	0		RAB22A	ETS1	-0.175379
ARC	SREBF1	0		RAB22A	GATA3	0.146974
ARC	EGR3	0.0698955		CD70	ETS1	-0.0422342
ARC	EGR2	0		CD70	GATA2	-0.00859662
ARC	EGR1	0		CD70	YBX1	-0.0565184
ARC	E2F1	0.00178986		CD70	TP73	0.104329
ARC	ETS1	-0.0384122		CD70	RFX1	-0.0525528
HLA-DRA	SPI1	0		TMEM106C	TCF3	-0.116037
HLA-DRA	POU2F2	-0.0241471		TMEM106C	SRF	0.0188865
HLA-DRA	POU2F1	0		TMEM106C	E2F1	0.0936127
HLA-DRA	NFYC	0.0575282		TMEM106C	E2F4	0.0258139
HLA-DRA	NFYB	0.072582		TMEM106C	GATA2	0.035146
HLA-DRA	NFYA	0		TMEM106C	YBX1	0.0800104
HLA-DRA	FOS	-0.0241882		WDR36	MYC	0.0298449
HLA-DRA	CREB1	-0.0423192		WDR36	USF1	0.0537827
HLA-DRA	YBX1	0.0138525		WDR36	TOPORS	-0.138539
HLA-DRA	CIITA	0.345133		WDR36	MXI1	0.0439562
HLA-DRA	HDAC1	0		WDR36	CLEC5A	-0.0030835
HLA-DRA	ILF3	0.016202		WDR36	MAX	0.0449165
HLA-DRA	RFX1	0		WDR36	JUN	0.0644105
HLA-DRA	RFX5	0		WDR36	GABPA	0.134875
HLA-DRA	RFXANK	0		WDR36	ATF6	0.00971453
HLA-DRA	RFXAP	0.00465645		WDR36	ATF2	-0.0519789
HLA-DRA	YY1	0.0219431		WDR36	E2F6	0.0579861
METTL6	YY1	0.0792732		WDR36	ETS1	-0.00165466
METTL6	TFAP2C	-0.0446352		WDR36	GATA2	-0.000721384
METTL6	SRF	-0.0735046		WDR36	HIF1A	0
METTL6	NFIL3	-0.00428407		GPR55	USF1	-0.0690091
METTL6	MEF2A	0.0341062		GPR55	STAT2	0.00824678
METTL6	GABPA	-0.0950661		GPR55	STAT1	0.0848604
METTL6	ETS1	0.00402696		GPR55	SPI1	0.147536
SNHG15	YY1	-0.00774577		GPR55	RELB	-0.251738
SNHG15	MYC	0.0715416		GPR55	RELA	-0.0484441
SNHG15	MXI1	0		GPR55	NFKB2	0.157799
SNHG15	MAX	0		GPR55	NFKB1	-0.0892761
SNHG15	EGR1	0.0390638		GPR55	MEIS1	0.0931608
HLA-B	NFKB1	-0.00354733		GPR55	E2F4	-0.0261807
HLA-B	STAT5A	-0.0781348		GPR55	ETS1	-0.0538445
HLA-B	STAT2	0		GPR55	GATA2	-0.083262
HLA-B	STAT1	0.125989		GPR55	FOXP3	0.173735
HLA-B	RELB	-0.037129		PNPT1	NFYA	-0.0331476
HLA-B	RELA	0.118565		PNPT1	IRF7	0.258822
HLA-B	NFYA	-0.053395		PNPT1	ESR1	0.0588976
HLA-B	NFKB2	0		PNPT1	ETS1	0.142972
HLA-B	ATF7IP	0.033635		PNPT1	GATA3	-0.085533
HLA-B	CIITA	0.143178		PNPT1	FOXP3	-0.0504095
HLA-B	HIVEP2	-0.0301381		TNFRSF11A	RELA	-0.0671503
HLA-B	MYC	0.0334316		TNFRSF11A	REL	0.13617
HLA-B	MYCN	0		TNFRSF11A	NFKB2	-0.0745227
CYTH4	TOPORS	0		TNFRSF11A	NFKB1	0.0301555
CYTH4	SPI1	0.379039		TNFRSF11A	LMO2	0.0357225
CYTH4	AR	0.135612		TNFRSF11A	CTCF	-0.0456666
CYTH4	ETS1	-0.122339		TNFRSF11A	FHL2	0.0437711
ACP5	SPI1	0.276049		TNFRSF11A	YBX1	0
ACP5	NFKB1	-0.0098512		TNFRSF11A	FOXP3	0.150675
ACP5	MYC	-0.0593178		TNFRSF11A	SPI1	0
ACP5	EGR2	0		CYP17A1	SP3	0
ACP5	ZBTB16	0.0332913		CYP17A1	SP1	0
ACP5	GATA2	-0.030499		CYP17A1	NFIC	0
ACP5	GATA3	-0.00208878		CYP17A1	CREB1	0
ACP5	YBX1	0.0903348		CYP17A1	GATA6	0
ACP5	MITF	0		CYP17A1	NR2F1	0.00714798
CBR4	SPI1	0.0113908		CYP17A1	NR4A1	0.0889473
CBR4	GABPA	0.0566503		CYP17A1	NR5A1	0.279935
CBR4	AR	0.0577181		CYP17A1	PIAS1	0
CBR4	ETS1	0.0510327		CYP17A1	SMAD3	0
CBR4	GATA2	0.0640839		CHEK1	TP53	0.0182071
CLIC6	AR	0.0975294		CHEK1	SRF	0.103681
SCIMP	YY1	0.0128509		CHEK1	E2F4	-0.0231843
SCIMP	TP53	-0.0362976		CHEK1	E2F1	0
SCIMP	SPI1	0.238258		CHEK1	CREB1	-0.00841723
SCIMP	EBF1	-0.0878483		CHEK1	AATF	-0.061082
SCIMP	CTCF	0.0218706		CHEK1	ATM	0
ITGA2	SPI1	-0.0831593		CHEK1	MDM4	-0.00741921
ITGA2	SP1	0		CHEK1	RAD51	0.0805115
ITGA2	FOS	-0.00188355		CHEK1	RELA	-0.00254564
ITGA2	ESR1	-0.0231644		CHEK1	SMAD4	0
ITGA2	CEBPA	0		CHEK1	TIMELESS	0.0198895
ITGA2	ETS1	0		CHEK1	XRCC6	-0.00351581
ITGA2	SP3	0		CHEK1	ETS1	0
GPR27	ZEB1	0.00387383		CHEK1	BCL6	0
GPR27	YY1	0		CHEK1	MYC	-0.0708407
GPR27	NKX3-1	0.0157445		CYP11B1	CREB1	-0.0994971
GPR27	NFIC	0		CYP11B1	ATF2	0.0934563
GPR27	ESR1	-0.0571532		CYP11B1	ATF1	0.0103295
GPR27	EP300	0.0287469		CYP11B1	YBX1	0.0246031
GPR27	EGR3	0.152969		CYP11B1	NR5A1	0.293462
GPR27	EGR2	-0.0500597		CPSF4	MYC	-0.0647043
GPR27	EGR1	0.0372396		IER5	TBP	0.0806696
RNF213	STAT2	0.0996281		IER5	SRF	0.0327533
RNF213	STAT1	0.169499		IER5	NR2F1	0
RNF213	SP1	0.0130424		IER5	JUN	0.211967
RNF213	REST	-0.0475333		IER5	ETS1	-0.0858493
RNF213	MYC	-0.0400133		IER5	E2F4	0.0273208
RNF213	ETS1	-0.0395076		IER5	GATA1	0
RNF213	GATA2	0.0991367		IER5	GATA2	-0.0185341
RNF213	YBX1	0.00382499		IER5	TP73	0
GJB5	TFAP2C	0.126964		IER5	FOXP3	-0.00127145
GJB5	YBX1	0		PF4	USF2	0.0701507
APCDD1L	TOPORS	0.0352062		PF4	USF1	0.11185
APCDD1L	AR	0.0597349		PF4	STAT2	-0.0087007
APCDD1L	YBX1	-0.0271655		PF4	STAT1	-0.0183791
DNAH10OS	AR	-0.108327		PF4	GATA1	-0.0496688
CCDC88C	USF1	-0.0343143		PF4	ETS1	0.0950959
CCDC88C	TFAP2C	-0.0620525		PF4	GATA3	0
CCDC88C	MYC	-0.088918		PF4	TIAL1	0.0507282
CCDC88C	MXI1	-0.0271561		PF4	FLI1	-0.0754685
CCDC88C	MAX	0.114601		PF4	MEIS1	0.385457
CCDC88C	CTCF	-0.023891		PF4	PBX1	0.0602368
CCDC88C	AR	-0.00890556		PF4	PBX2	-0.112649
CCDC88C	ETS1	0.117951		PF4	PKNOX1	0.0947729
CCDC88C	GATA2	0.0703985		PF4	RUNX1	0
OSBPL3	SP1	0.0227966		SGMS2	TGIF1	0
OSBPL3	IRF7	0		SGMS2	CUX1	0.0333927
OSBPL3	CTCF	-0.12839		SGMS2	CEBPA	-0.0693801
OSBPL3	CEBPA	0.0506072		ELOVL7	ZEB1	-0.0816881
OSBPL3	AR	0.24619		ELOVL7	MAX	0.210066
OSBPL3	E2F4	0.143516		ELOVL7	E2F1	0.235341
OSBPL3	ETS1	-0.00126524		ELOVL7	E2F4	-0.126948
OSBPL3	GATA2	0.075323		ELOVL7	GATA2	0.0921718
CHGB	YY1	-0.135853		ELOVL7	GATA3	0.00424262
CHGB	REST	0.129543		CKB	USF1	0.062735
CHGB	CTCF	0.0654113		CKB	TBP	0.00265855
CHGB	CBFB	0.102354		CKB	STAT2	-0.0284583
CHGB	POLR2E	0.0840164		CKB	STAT1	0.0764102
CHGB	RXRG	0.0392417		CKB	PAX5	-0.0807337
CHGB	SAFB2	0.0765945		CKB	NFYA	-0.0877546
CHGB	UBTF	-0.0445515		CKB	MYC	-0.0407476
CHGB	FOS	0.0480952		CKB	MAX	0
RNF24	USF1	0.026009		CKB	CTCF	-0.0219521
RNF24	KLF12	0		CKB	BPTF	0.0513012
RNF24	AR	0		CKB	ARID5B	0.0655421
RNF24	ETS1	0		CKB	ASB9	-0.0241295
RNF24	GATA2	-0.09578		CKB	GATA1	-0.00330145
TNFRSF10A	SP1	-0.0783228		CKB	GATA2	0.165937
TNFRSF10A	TP53	-0.0751973		PLD4	EBF1	0.233232
TNFRSF10A	RELA	0.0396167		PLD4	ETS1	-0.130876
TNFRSF10A	NFKB1	0.0693938		TAP1	ZEB1	-0.171237
TNFRSF10A	MYC	0.0430514		TAP1	STAT1	0.334671
TNFRSF10A	JUN	0.0908897		TAP1	RORA	0.107488
TNFRSF10A	ETS1	0.129065		TAP1	REST	-0.109372
TNFRSF10A	AR	-0.0219713		TAP1	RELA	0.059928
TNFRSF10A	GATA2	0.0806152		TAP1	NR3C1	-0.00523841
TNFRSF10A	GLI3	-0.154783		TAP1	NFKB1	-0.114937
TNFRSF10A	HDAC1	-0.0209344		TAP1	MYB	-0.0296215
PAIP2B	SP1	-0.0343689		TAP1	IRF7	0.0704271
PAIP2B	NFYA	0.0927575		TAP1	IRF1	0.162496
PAIP2B	FOXO4	0.0812667		TAP1	GATA2	0
PAIP2B	FOXF2	0		TAP1	E2F7	0.0721714
PAIP2B	FOXD1	0.029498		TAP1	E2F6	-0.0573377
PAIP2B	FOXC1	0.0119939		TAP1	E2F5	0.0417687
PAIP2B	ETS1	0.00183693		TAP1	E2F4	-0.0520549
TMEM123	SPI1	-0.0269395		TAP1	E2F3	0.110918
TMEM123	MYC	0.0879949		TAP1	E2F2	0.0698021
TMEM123	AR	0.10322		TAP1	E2F1	0.0123283
TMEM123	ETS1	0.0364367		TAP1	CTCF	-0.0986785
TMEM123	GATA2	0.108597		TAP1	ARNT	-0.0611206
ABHD6	MAX	0.0541635		TAP1	AHR	0.0650372
ABHD6	JUN	0.0747342		TAP1	ESR1	0.0424667
ABHD6	CTCF	-0.0292001		TAP1	ETS1	-0.0355508
ABHD6	AR	0.0646102		TAP1	FOXP3	-0.118729
ABHD6	GATA2	0.106004		TAP1	IRF2	0
GJB2	JUN	0		NPPA	TBP	0
GJB2	ETV4	0.181287		NPPA	MEIS1	0
GJB2	E2F4	0		NPPA	JUN	0
GJB2	YBX1	0		NPPA	FOS	0
METTL17	SP1	0.025353		NPPA	E2F1	0
[truncated: 2,143 more rows]
